# Supplementary material for: Investigating the Potential Anti-Alzheimer’s Disease Mechanism of Marine Polyphenols: Insights from Network Pharmacology and Molecular Docking
Source: Mar Drugs. 2023 Nov 6;21(11):580. doi: 10.3390/md21110580 (PMC10672357; doi:10.3390/md21110580)
Supplement: Supplementary file 1 [file marinedrugs-21-00580-s001.zip]

Archive with 1 entries (1 files):
- marinedrugs-2664586-supplementary.xlsx
