# Supplementary material for: Investigating the Potential Anti-Alzheimer’s Disease Mechanism of Marine Polyphenols: Insights from Network Pharmacology and Molecular Docking
Source: Mar Drugs. 2023 Nov 6;21(11):580. doi: 10.3390/md21110580 (PMC10672357; doi:10.3390/md21110580)
Supplement: Supplementary file 1 [file marinedrugs-21-00580-s001.zip › marinedrugs-2664586-supplementary.xlsx]

## Sheet: Table S1
Table S1. The list of potential targets for eckol (EK), dieckol (DK), and 8,8´-bieckol (BK)
EK	DK	BK
MAPK1	HMOX1	ERN1
MAPK3	R1AB	HDAC2
RAF1	BACE1	HDAC8
BACE1	CA2	CNR1
CA2	CA7	CNR2
CA14	CA1	ERBB2
CA9	CA12	CCND1 CDK4
HDAC3	CA14	PDGFRB
HDAC6	CA9	FLT4
HDAC2	MAOB	IGF1R
IGF1R	AHR	FLT3
PIM1	FLT1	INSR
AURKB	F7	EGFR
SRC	ALOX15	CDK2 CCNA1 CCNA2
PTK2	AKR1B1	AURKB
KDR	NAE1	SRC
PLK1	HSP90AA1	PTK2
HDAC8	F2	KDR
HDAC1	F10	PLK1
PKN1	PRKCG	CSNK2A1
MET	PRKCD	MET
NEK2	PRKCA	PLK4
ALK	PRKCB	TEK
AKT1	PRKCE	AKT1
NEK6	PRKCH	AURKA
AXL	VCP	MAP3K8
HDAC10	PGF	EPHB4
NUAK1	VEGFA	NUAK1
CA1	GABRA1	PDE5A
CA12	GABRB2	ESR1
HSP90AB1	GABRG2	ESR2
NOX4	HTR2C	PTPN1
CA6	DRD3	CELA1
CA4	OPRD1	PREP
MAOB	PTPN1	ACHE
PIK3CG	LTA4H	THRA
PIK3CA	ACHE	THRB
HSD17B2	ITGAV ITGB3	F10
HSD17B1	ITGAV ITGB6	AR
ALOX5	JUN	PGR
DUSP3	PRKCZ	PRKCG
NOS2	PLA2G2A	PRKCD
CA7	PRKACA	PRKCA
MMP9	KISS1R	PRKCB
MMP1	PDGFRB	PRKCH
MMP2	PDGFRA	PRKACA
MMP8	SQLE	TTR
FLT3	AR	APP
CXCR2	HTR1A	CA2
HSPA1A	SLC6A2	CA1
PRKCG	SLC6A4	CA12
PRKCD	SLC6A3	CA9
PRKCA	TTR	HSD17B2
PRKCB	CBR1	HSD17B1
PRKCE	MAOA	ALOX5
PRKCH	ALOX12	SCN4A
THRA	PTGS2	SERPINE1
THRB	NQO1	PTPN2
IKBKB		BACE1
HSP90B1		ALOX15
ADORA2A		GAA
ADORA1		SYK
HSPA8		PTGS2
TNNC1 TNNT2 TNNI3		MCL1
LCK		AKR1B1
ABCB1		HMGCR
KIT		ATR
OPRD1		NQO2
AHR		USP4
EGLN1		USP5
ESR2		HTR2A
MKNK2		TUBB1
MKNK1		BCL2L1
PDE5A		BCL2
CDK1		LTA4H
KDM4C		SLC6A4
AKR1B1		ACACA
EGFR		ACACB
SLC29A1		PRKCE
F2
F10
FLT1
PTPN11
COMT
ESR1
MCL1
IGFBP3
PFKFB3
APP
PRKAA1
PRKACA
KDM4E
XDH
GRK6
FNTA FNTB
MPL
PRKCZ
ELANE
PTPN1
KCNMA1
DRD2
TERT
PDE4D

## Sheet: Table S2
Table S2. The list of Alzheimer’s disease related targets from GeneCards
AD related targets
APP
PSEN1
APOE
MAPT
PKHD1
NPC1
PKD1
GBA1
PSEN2
AGL
TNF
LMNA
NF1
GAA
SNCA
VCP
MFN2
LRRK2
HFE
LOC106627981
VWF
PRNP
DYNC1H1
NOS3
SMPD1
NOD2
GBE1
PRKN
BACE1
MPO
MPZ
NEFL
IL6
ATP7B
KIF1B
SQSTM1
IL10
ABCA4
MT-ND1
GARS1
RET
RYR1
PINK1
SLC17A5
GDAP1
BDNF-AS
GRN
SORL1
DNM2
ABCA1
ACE
FIG4
PLAU
TERT
PTEN
MIR146A
COL1A1
G6PC1
CYBB
ABCA7
NAGLU
HEXB
CDKN2B-AS1
ATP7A
GALC
PARK7
SYNJ1
TF
DBT
MIR29A
GJB1
PSAP
NOTCH1
IL1B
MIR34A
TGFB1
PMP22
TREM2
MIR22
NPC2
NDRG1
TP53
HFE-AS1
NCF2
MIR210
CSF1R
MIR15A
LRP5
LIPA
EGR2
HLA-DRB1
HTT
MIR106B
MTMR2
TRPV4
CYBA
MIR29B1
MIR320A
SOD1
PIK3CA
LRSAM1
GFAP
MME
LOC106694316
LOC106694315
H19
MIAT
MIR93
APBB1
MIR26B
UCHL1
GDNF
PHKA2
PRKAG2
BDNF
BCYRN1
SERPINA3
TARDBP
ADAM17
MTHFR
ADAM10
HBB
TTR
ASPA
INS
MIR107
PON1
ENG
HLA-DQB1
BACE1-AS
HSPB1
MIRLET7I
PEX6
CFH
IFNG
PFKM
YARS1
MIR21
MIR328
PLP1
APOB
TLR4
MIR128-1
EDNRB
MIR197
MIR181C
UNC5C
ATXN3
HAR1A
PINK1-AS
CCL2
LDLR
HMOX1
C10orf55
CRP
POLG
ATP2A2
MIR511
CTSD
AD5
IL1A
TSC2
LAMP2
NR4A2
HAR1B
ACHE
COPA
GYS1
MIR155
LOC126860960
SOX2-OT
ITCH
APOA1
ALB
CLU
LITAF
TOMM40
COL4A1
MIR363
HSPB8
SNCAIP
CTNNB1
SORL1-AS1
NCF4
FAS
CHAT
ATP2A1
PRKCSH
LINC01616
SERPINA1
HLA-B
VHL
LINC01080
STAT3
GSK3B
HSD17B10
AR
EGFR
LINC01772
GANAB
C9orf72
VEGFA
PYGL
COMT
DNAJC6
JUP
MIR132
LRP1
PLA2G6
SPG11
GNE
LOC107133510
FBN1
MIR298
CYP27A1
CBS
TLR2
NLRP3
TNFRSF1A
LRP1-AS
NCSTN
SNHG3
PPARG
RAB7A
MIR17
BCHE
SNCB
AKT1
TRIM2
TNFRSF11B
ATXN2
CFTR
MEG3
MYH7
MALAT1
AD10
HNRNPA2B1
MIR125A
APC
TNFRSF11A
JAG1
CCR5
PSENEN
XIAP
EDN3
TPP1
AD6
LPL
IL10RB
MEFV
MT-ATP6
PTGS2
MIR223
NCF1
NAGA
CLN3
MIR30A
SPATA22
GATA3
CST3
LOC106099062
NDP
CDK5
PHYH
NOS2
CXCL8
SOX10
SFTPC
BEST1
HLA-DQA1
MIR143
MUC1
NEFH
MIR126
ACTA2
EPM2A
CASP3
TBP
LINC01672
IL23R
COL4A4
POLGARF
AGER
POMGNT1
PEX1
FUS
HRAS
SMAD6
F2
IL4
MMP9
NHLRC1
AD7
IDE
PRPH2
IGF1
NTRK1
VPS13C
APOC3
AD15
CP
VPS35
TBK1
REN
TTN
GPHN
ESR1
MIR140
MIR142
CD36
CYP46A1
DSP
CR1
ECE1
ERBB2
SPTLC1
CCR6
MTOR
LOC126805877
AD11
AD8
SLC6A3
LCAT
KRAS
IL2
MMACHC
DCTN1
OPTN
IL1RN
BRAF
CETP
MAPK1
AD16
AD12
AD13
AD14
AD17
MT-ND5
MIF
SMAD4
RPS27A
HNRNPA1
CTSB
ENO3
MFSD8
HSPG2
MIRLET7C
IL18
MIR144
GNB4
MT-ND2
A2M
MBL2
BCL2
MIR133B
TH
COL4A5
ICAM1
FGFR3
TMX2-CTNND1
NGF
PHKG2
JAK2
PICALM
SBF1
ATM
MAP2K1
LRP6
ARSA
ABL1
HTR2A
PON2
SERPINE1
MMP3
FN1
IL17A
STAT1
TGFB2
GM2A
HLA-A
LPA
NEAT1
SOD2
CYP2D6
GAPDH
HTRA2
MMP1
SMN1
MIR29C
CDKN2A
SAG
MIR195
GAS5
CD40
SLC2A2
CDH23
NOTCH3
CAV3
BRCA1
VDR
C3
SOD2-OT1
TMEM67
FGFR1
AGT
GSTP1
INSR
COL4A3
PEX16
ABCB1
LRAT
DNAJB11
SMAD3
CREBBP
GRIN2B
DNAJB2
PAX2
MIR27A
SLC6A4
FCGR2A
MIR145
MAOB
GSTM1
MIRLET7D
GATA4
F5
F11
TYR
IL2RA
GP1BA
TGFBR2
ADIPOQ
IRAK4
COL4A2
ATP13A2
PPARGC1A
MT-ND4
NOS1
GIGYF2
MIR342
MIR146B
WT1
CDK5R1
ABCD1
S100B
CHMP2B
CACNA1F
MLC1
ENPP1
RELN
EIF2AK4
BACE2
ADRB2
GATA1
ABCG8
NRAS
FBXO7
FLNA
MIR30B
MT-ND6
ABCG5
MSH6
CD4
GLE1
MT-TL1
MIR23A
HAX1
PTPN11
SLC25A24
IDUA
MIR15B
HMGCR
SH2D1A
MTR
MIR9-1
HTRA1
VLDLR
CACNA1A
AHI1
SLC5A7
ERBB4
RRM2B
CCL3
NFKB1
PLCE1
LINC02605
EIF2AK2
PEX7
IL13
WNT1
CCL5
DMD
MYBPC3
JUN
B2M
MECP2
HOTAIR
AIFM1
CRYAA
KIF5A
KCNQ1
SLC11A1
DZIP1L
BIN1
RIPK1
TLR5
GJA1
MSR1
LEP
NFAT5
POLR2F
DNAJC13
ALPL
TLR3
IQCB1
HSPA4
PDE11A
DRD2
AGTR1
PPARA
MIR335
CXCL12
DNM1L
TSC1
ALDOA
CLN6
MMP2
MAPK8
FGF23
BSND
MIR30E
IFIH1
ATG16L1
SETX
USH2A
COL11A1
CSTB
EIF2AK3
CYCS
DES
PIN1
CERNA3
LDHA
LMX1B
SORCS1
DRD4
MKS1
EIF2B5
CALR
CASP8
CHCHD10
PLD3
GRIN2A
CAV1
RELA
MIR200B
SYP
NIPSNAP3B
MIR486-1
MAOA
GLB1
CASP1
CXCR4
XIST
TNFAIP3
HIF1A
MTRR
SREBF1
DRD3
PDK3
CAT
PVT1
HNF4A
EDN1
MIR214
H2AC18
IRS1
CD40LG
NTRK2
MYH9
LOX
SFTPA1
OLR1
UBB
NRG1
MT-CYB
MIR221
NPHS1
EMD
ERBB3
SIRT1
MIR98
PNPLA3
PRPS1
RPGRIP1
MIR34C
PACRG
NLRP1
NR3C1
IL12B
RBP4
ELN
ALDH2
DYRK1A
KARS1
FASLG
CRYAB
MAPK3
MIR199A1
LIPC
MAPK14
HARS1
TSPAN1
PLG
TNFRSF1B
ATXN8OS
ASAH1
ESR2
RUNX1
CCR1
NPPB
MIR330
FLNB
SMAD5-AS1
MIR122
AIRE
HLA-DPB1
TERC
MIR150
CHRNA7
TMEM106B
COL17A1
NQO1
MIR200A
SCARB2
CDH1
CRH
G6PD
MIR212
IL6R
PDCD1
IFNGR1
THBD
COL7A1
SERPINC1
MIR151A
DYNC2H1
APOC1
FLG
MT-ND3
ALOX5
ACTA1
GNPTAB
CX3CR1
BPTF
CHIT1
SDHB
SYK
RYR2
RBCK1
TGM2
DKK1
RHO
C5
TGFBR1
PNKP
PTPRC
F12
SFTPA2
MIR148A
SLC25A4
STAT4
MIR494
SERPINI1
NPY
C4A
NFKBIA
ZFYVE26
HLA-C
LOC108663987
HNRNPH2
EIF2B2
MT-CO1
BBS1
MIR99A
PCSK9
CCND1
HBA1
SFTA3
SCO2
SLC2A3
HSPA1A
HSPA5
EYS
HPRT1
ERCC2
ANXA11
HSPD1
POMC
KRT5
FGFR2
ITM2B
ADA
CREB1
JPH3
DHCR24
DSG1
TUG1
SMN2
PPT1
SST
F10
CYP19A1
SELP
ATP1A1
SLC22A5
NFE2L2
EPO
CASP9
MIR451A
OPA1
SNAP25
GRIN1
JAK3
SPP1
IL21
CD2AP
LTA
SELE
MIR20A
GSK3A
FYN
PSTPIP1
PTGS1
CYP2E1
MIR222
ELANE
SRC
RHOA
VCAM1
NTF3
EIF4G1
TWNK
CHI3L1
DHTKD1
KIF1A
FTL
CYLD-AS1
CNTF
CAPN1
F3
ADAMTS13
MIR361
DNAJB6
SPG7
HP
UBQLN1
CD28
GFRA1
MYH11
CDC42
DBH
KLK6
GNAS
STX1A
CXCR3
WFS1
CDKN2B
CPT2
SHOC2
APH1A
MAPK10
ZEB2
MIRLET7B
DNAJC5
GPT
GRK1
ADH1C
DNMT1
FARSB
MIR185
MIRLET7G
ATXN1
MT-CO3
OGG1
RLBP1
CASR
NGFR
COL25A1
NDUFS4
MIR204
CCL11
PIK3CD
SOCS1
EGF
ZAP70
ATP2C1
GSR
HCRT
LAMB2
DBNL
ABCC8
CACNA1C
CDC25A
MYD88
MIR181A1
MIR127
CCR3
DCX
MYC
PRKACA
PLA2G2A
SNCG
GHRL
AQP4
MIR124-1
BICC1
MIR24-1
LRP2
VDAC1
MAP2
RAC1
CCR2
GCG
GLUL
MIR193A
GSN
CSF3
APOD
CD80
SNHG1
FLT3
LBR
KCNH2
TNNT2
TSPO
C1R
TLR9
BMP6
ADORA2A
MT-ATP8
ITGAM
EIF2B4
HTR1A
APOL1
ITPR3
KDR
CHRNA4
MT-TK
TXN
CTNNA3
SETBP1
DPYSL2
MIR130A
IFNA1
COL5A2
ACTB
CD79A
HSPA8
DKK3
ICOSLG
IL1R1
C1S
PGR-AS1
EDNRA
MKKS
MIR338
MAP3K5
PRTN3
ZMPSTE24
SDHD
IL12A
LOC109504728
UBQLN2
CD14
SOS1
RAF1
FMR1
SPAST
CAST
GALNS
P2RX7
TNFSF11
GUSB
PTCH1
TNNI3
RD3
SLC1A3
PDGFRB
GAD1
DNMT3A
APLP2
GAL
CHRNA3
STUB1
KL
HMGB1
FLNC
MFF-DT
SLC1A2
FBLN5
ACE2
YWHAQ
SOX9
DBN1
TIMP1
STH
AFG3L2
PRF1
CXCL10
CALHM1
DOCK3
MIR31
CXCR2
RAG2
MIR485
EP300
ITGB2
AGRN
MIR30D
LAMA2
FZD4
PARK16
PIK3R1
ITGB3
PDGFB
TFAM
SFRP4
CCK
CDKN3
ARSB
MIR148B
ERCC6
COL9A2
TPO
EPHX1
EIF2S1
FASTKD2
BAG3
CSF1
GSTT1
COX10
MBP
AXIN2
ALS2
CTNS
CSF2
NR2E3
TRIP11
PLAT
MEF2A
MT3
HAMP
CNR1
NRTN
CHCHD2
DST
MYLK
BGLAP
MIR200C
RFC1
RAB5A
MIR18A
PRKG1
NRON
MIRLET7A1
NDUFV1
MYO9B
MYL2
APOA5
S100A9
EIF2B1
COL11A2
PKD2L1
COX5A
NTRK3
PRKCA
SIGMAR1
VPS13B
TFG
CAPN2
MIR141
GLUD2
SH2B3
GCDH
MIR196A1
RCAN1
FGF2
MAP2K2
CASP2
GRK2
IRGM
TAB2
CALCA
CACNA1S
JAK1
FCGR3A
MT-TS1
ATL1
NR1H4
SERPINF1
CYLD
MIR7-3HG
PANK2
DRD1
DLG4
UCP2
PLOD1
CALB2
PAH
PARK10
MSH2
CDK1
F7
DLD
PRKCQ
SCN1A
IGF1R
MT-ND4L
SACS
APOC2
MT-CO2
IREB2
PMM2
PLEC
PTH1R
SLC11A2
IKBKB
OXTR
NPPA
MCOLN1
HSPB3
DLST
HOTTIP
PVALB
SLC6A2
F13A1
MAPT-AS1
ITPR1
SMAD2
NOTCH2
CALB1
LTF
TRPC6
VAPB
FGF1
RTN4
SGPL1
LOC108663996
APBA1
COL18A1
RPGR
IGF2
EMSLR
SLC18A2
TUBA1A
TET2
FURIN
KCNV2
BTNL2
NEK9
MIR369
RTN4R
CYP17A1
GRIA1
PAWR
PCDH15
IAPP
MT-RNR1
AD9
MIR483
IAH1
ENSG00000277577
LAMP1
CXCL1
WNT9B
MIR433
SAR1B
CTNND2
HK1
TYK2
SCN4A
HNF1A
OTC
CHEK2
PARK12
TFCP2
KAT6B
MT-TP
SLC19A1
SLC52A3
CDKN1B
NRGN
STAT5B
TYROBP
RETN
IL19
PRKCD
PARK21
TPI1
CLN5
MAPK8IP1
BAX
C5AR1
S100A8
CHM
COQ2
PCSK1
TPH1
MIR532
PLA2G7
CD19
BCL11A
LOC109461479
SLC2A1
HSP90AA1
PLA2G4A
MAP1B
GAB2
FCGR2B
LINC-ROR
FKTN
NDUFS2
CASP6
PRND
PLCG1
RUNX2
AQP1
INA
GSTO1
BECN1
DSCAM
MATR3
TYMP
CDH2
PRL
GNAO1
GRB2
IRF4
NRG3
GGT1
AIF1
GPX1
NDUFAF6
TFRC
PDE8B
PDE4A
MYOC
PTH
MIR10A
PDGFRA
SCN2A
EXOC3L2
LRP8
APBA2
PIGL
IL4R
NEK8
DCAF8
VSNL1
CARD8
RB1
CDKN1A
FXN
NEU1
POLR3B
MIR331
MIR16-1
NAT2
GNB3
ACTN4
CLCN7
IDH1
KCNJ10
APEX1
MIRLET7E
MYOCD
STAR
MITF
ARPC1B
MIR455
SDCCAG8
MMP13
KCNQ1OT1
CFAP410
HADHA
BMP2
OGDH
RASA1
LIFR
ARHGEF10
TIA1
LEPR
CNTNAP1
ATG7
P4HB
CIB1
GAP43
SLC12A4
MIR182
CTSL
KNG1
IL37
TUBB4A
FLT1
HINT1
UGT1A1
CAMK2G
MET
LMNB1
NPM1
LOC107303340
DDC
TLR1
PLTP
KCNJ11
TGM1
MIR27B
WAS
CD46
L1CAM
USP8
FGA
NTS
IGF2R
MIR183
CUBN
CIITA
BTK
MPL
RAG1
ACAN
IFNGR2
FUCA1
NEFM
SLC9A3
PECAM1
DSG2
FCGR3B
CHRNB2
MIR125B2
SDHA
RAC2
SFTPD
TREX1
FGB
SAA1
TLR7
CFHR2
RMRP
CHRM1
SPATA7
XBP1
XRCC1
LRBA
LIF
ATXN8
TUBB
HLA-G
PKP2
BMAL2
OPRM1
MIR192
MIR501
PFN1
KCNJ5
SYNE1
NDE1
CD27
PRKCB
PDYN
REST
AOC3
ALK
KRT14
PTPN1
NR3C2
PARP1
TBC1D24
BMP1
ITGA2B
FTH1
COX6A1
GAN
ADAMTS4
CHGA
SLC4A1
TNK2
CHUK
UBE2L3
REG1A
CDK4
CD274
KCNIP3
PCSK1N
ABCC9
ANG
STN1
MGST3
APOA2
MIR33A
SDHC
MUTYH
CH25H
MIR10B
BMP4
GSTM3
HTR2C
DCDC2
MKI67
CSNK1D
CFB
GRIA2
COL9A1
ITIH4
CYP1A1
RUVBL1
DGCR5
COMP
COL6A1
ATN1
PTPA
WWOX
DNMT3B
PEX26
SELL
LCN2
MIR423
PCA3
ENO2
FBP1
TNNI3K
CCN2
MOG
PGK1
U2AF1
BLVRB
IL15
MTRFR
APPL1
TUBB4B
MMP12
PEX2
ABCC2
NTF4
SLC18A3
APBB2
HGF
SMC1A
ACTC1
ATP1A3
GCLC
IL7
MIR574
PON3
BLMH
SOAT1
SERPINE2
MIR324
TNFSF13B
SCO1
RAD51C
NCAM1
LRPAP1
ITGB1
CYP21A2
IL33
MIR19A
MIR26A1
YARS2
CCNF
ISG15
DYSF
SP1
IGFBP3
TRA-TGC7-1
TRA-TGC5-1
SLC26A4
MIR493HG
ENSG00000276919
MIR106A
CAPN3
RNASEH2C
LDB3
APLP1
CYP3A4
XK
FKBP10
MT-TV
PLCG2
FABP3
DLG1
ABCA12
EPOR
SYT1
IL3
TPMT
MIR186
BLM
COQ8A
EPRS1
PAX6
ADORA1
STX3
TOR1A
FGF20
GCH1
NR1H3
APH1B
SEMA3A
ABCA2
IRS2
MIR20B
APOH
C4B
MIR25
CSNK2A1
SNAP91
EXOSC3
EPHB4
KALRN
GH1
SERPINH1
TNFSF15
MIR425
GLRX
FOXG1
MT-TL2
KRT18
PRDX1
MIR139
TCF7L2
BLOC1S1
AKT3
PPIG
DDIT3
P3H1
HTR6
ALDH18A1
DNASE1
CPS1
IL6ST
IL23A
RPS6KB1
XDH
STK11
FOS
INPP5B
SLC40A1
MEF2C
MEG8
EEF2
MIR424
PIK3CG
ERCC8
OXT
PGF
MRE11
SLC25A16
MT-TW
KITLG
HDAC6
CTSK
RNU1-1
DHFR
DAG1
PHEX
MT-TF
CS
C19orf12
CHRM2
PTRH2
FLCN
TPM1
MIR125B1
MTHFD1
FZD6
MIR191
MT-TH
HSPB2
MIR378A
KIF5B
ENO1
TMEM126B
HRH1
POLR1C
YAP1
PROS1
ADAR
GCK
CYP7B1
ANK2
MYO18A
PEBP1
AVP
NPEPPS
DISC1
PWAR1
AFP
FPR1
IL1R2
SYN1
NOX1
NOTCH4
CFTR-AS1
MIR339
CNR2
CRHR1
MVK
TUBB3
HAVCR1
LRRC37A2
KLK3
ATXN7
MFGE8
PSMB9
CYP11B2
NMNAT1
PCAT1
IGFBP1
SPPL2A
MICA
CYP1B1
DIAPH1
THBS1
OAT
DVL1
SLC2A10
HBG2
ANKH
ADCYAP1
MIR28
CD33
EGR1
COL6A2
COL12A1
SCARB1
SPTAN1
SNORD15A
OTX2
FARSA
THBS2
BAP1
PEMT
ERLIN2
MIR136
CACNA1G
HMOX2
NDUFV2
TSLP
SLC29A3
VIM
SPG21
OGT
DPP4
AIP
PRMT7
MEOX2
ANK3
GMPPB
DCTN4
NR4A1
GHR
FHL1
PRSS23
CYP2C9
TECPR2
FPR2
MIR409
AKT2
AVPR2
PREP
TIMP2
MIR149
DDOST
PPP1R1B
LRRC56
BCL2L1
MARK4
EZH2
GDF15
BRIP1
SEMA3C
TRAF3IP1
CCL4
SCARNA5
HSD17B4
PRPF31
GLP1R
CNTNAP2
RETREG1
MIR296
WNT5A
MAG
GNAT2
MT-TS2
VCL
MT-TE
LDHB
WARS1
SNHG5
TRAPPC9
IKZF1
QPCT
EIF4E
PURA
GRIA3
DNTT
SV2A
MED12
SPTLC2
NARS2
ITGA4
ACTG1
GLO1
MGST1
FANCI
MIR130B
THRIL
COLGALT1
CTSA
CR2
CYP2C19
MMP14
PI4KA
NCL
COX15
CDHR1
FAAH
TNXB
TCTN2
PTGDS
KCNN4
SPARC
TCP1
NCKAP1
ARMS2
PDE6C
MIR134
GNAQ
NYX
MIR188
FGF8
TPM3
GBA2
DMPK
MB
TTTY10
LGALS3
WRN
TLR6
MDM2
TECTA
SHBG
TCF4
PEX3
EPHA4
TSPAN12
NOTCH2NLC
TAP2
BMPR1A
TAF15
MAGI2
SLC26A1
CCNA2
CD163
SCN9A
TBATA
FANCD2
SLC2A9
UCHL1-DT
MIR205
GAD2
SNRNP70
MMUT
NOD1
MSRA
MGP
LOC110806262
CASP4
AKAP9
CLDN16
TM2D1
P2RY12
FTO
CACNA1D
MIR101-1
IL1RAPL2
NUP160
BTD
NDUFA6
MAF
GLRA1
CD34
TLR8
ADGRV1
MT-RNR2
ERCC4
PPP3CA
CALM1
NALCN
SERPING1
TFEB
FLOT1
RIGI
ADD1
CBL
DTNBP1
DCN
TACO1
CA2
WNK1
TUBA4A
PPP2R2B
MIR659
CD55
ETHE1
GOLGA2
KRT1
TP73
MYOT
APRT
TRPM7
BGN
CSMD1
MIR215
BCL10
PHF1
MBTPS2
PPIB
NF2
RAB3A
CTSG
MIR199B
LINC-PINT
MIR206
NOX4
TGIF1
TRAF6
ETV6
DPP6
MIR379
HSF1
UBC
RAB27A
SOX2
VRK1
MIR216A
IGF2-AS
GRM1
HPS6
TBX1
L2HGDH
PIK3R2
GLIS2
PSMB8
CASK
MIR23B
WNT4
BCL6
RGS4
TUBB1
GATA2
XYLT2
ATRIP
MT-TT
PRPH
KCNE1
ANXA5
CFP
IL16
KEAP1
DSC2
BLOC1S3
MIR381
OTULIN
RARB
IL9
ASPM
NRXN1
MARCKS
SLC9A6
ARG1
HDAC4
IL18R1
RXRA
EDAR
TGFA
APOA4
LINC01734
WASHC5
COL6A3
STMN1
ERCC1
DGUOK
FOXO3
TUBA1B
PKD1L2
SCAF4
MIR31HG
GDF2
VIP
PF4
XPNPEP3
TCIRG1
MYPN
UGCG
MIR211
RHD
ANXA6
TAC1
DPYD
IRF8
CYP1A2
IL6-AS1
MMP8
MIR92A1
NR1H2
RNF212
DUOX2
PRKD1
NPC1L1
DANCR
PNP
AHSG
CTNS-AS1
TUBB2A
DRP2
PGM1
ADRB1
ADM
EWSR1
VPS26A
HRH3
CYP3A5
ITGA2
ATF6
SAMHD1
YWHAE
AP4M1
MST1
SLC25A26
CYP11A1
PIK3C2A
DKC1
HECW2
IRAK1
MLXIPL
ASXL1
IDO1
PEX19
COG2
MT-TR
RBFOX3
TFR2
TEK
BBS4
GZMB
SORT1
HDAC9
AP3B1
SCGB1A1
FLRT1
B9D1
AGTR2
IRF3
CBR3-AS1
C11orf65
FMNL2
CD44
ACTN2
PCNA
ICAM5
DPY19L2P2
VCAN
HSD17B13
CTRL
MT-TI
FHIT
BCR
LINC01262
CNBP
SORD
MIR373
GRM6
PIK3C3
FOLH1
ABCG2
UCH1LAS
CCAT1
IMPG1
PIEZO1
GLS
SCN8A
DNAH8
RPSA
RHOBTB2
FENDRR
TAP1
MIR802
UBD
RABEP1
ALDH7A1
HBG1
FBXO38
MT-TN
MOBP
PSMC4
LMNB2
PRICKLE3
PGR
HLA-DPA1
ATP1A2
EPHX2
RYR3
SCOC-AS1
MIR4422HG
FYCO1
TMEM230
ERN1
FADD
ANKS6
ADNP
SLPI
LCK
CEACAM6
NRIP1
FAN1
HNMT
LRPPRC
PRKCG
CCDC40
RHOD
PCDH11X
IL11
MCPH1
LPP
TREM1
GLUD1
DENND3
MAN2A1
GRM2
AGA
CSNK1A1
IFNAR2
MIR100
RCBTB1
MTNR1A
PSMC3
CD59
TCAP
GC
RGS6
IL18RAP
TRAPPC2
LOC125177489
KLC1
ATIC
PLD2
M6PR
PRSS1
DCTN2
PSMA7
IARS2
NDUFS1
ITGAL
PEX14
CDK2
DIABLO
POSTN
GJA5
NDUFS7
POGZ
FOXO1
STMN2
SLC7A9
GBF1
NRP1
EBP
CASP7
DLL1
WNT3
MIR193B
NODAL
EPCAM
SLC25A13
PADI4
LZTR1
MIR103A1
SEC23B
TCTN3
PSMA6
BSG
MTFMT
KRT8
PHKG1
DAO
PEX11B
[truncated: 12,409 more rows]

## Sheet: Table S3
Table S3. The list of biological processes (BP) category of EK from GO enrichment analysis
Term	p-value	Fold Enrichment	Count	Genes
GO:0006468~protein phosphorylation	1.52089e-24	12.2046	31	APP, PRKAA1, SRC, PRKCZ, PIK3CG, AURKB, IKBKB, NUAK1, MKNK1, GRK6, MKNK2, PIM1, AKT1, MAPK1, PRKACA, MAPK3, PRKCG, PRKCH, PRKCB, PRKCE, IGFBP3, PRKCD, PLK1, PRKCA, PTK2, LCK, AXL, CDK1, PKN1, RAF1, MET
GO:0043066~negative regulation of apoptotic process	1.67732e-16	9.70215	24	PRKAA1, HDAC2, HDAC3, HSP90AB1, HDAC1, SRC, PLK1, AKR1B1, PRKCZ, MMP9, EGFR, PTK2, HSP90B1, IGF1R, IKBKB, AXL, ADORA1, PIM1, KDR, CDK1, AKT1, RAF1, HSPA1A, MCL1
GO:0018105~peptidyl-serine phosphorylation	3.21998e-16	19.3912	17	PRKCG, PRKCH, PRKCB, SRC, PRKCE, PLK1, PRKCD, PRKCA, PRKCZ, IKBKB, MKNK1, MKNK2, CDK1, AKT1, MAPK1, PKN1, PRKACA
GO:0046777~protein autophosphorylation	1.10632e-13	17.6834	15	PRKCG, ALK, FLT1, FLT3, SRC, EGFR, PTK2, AURKB, IGF1R, MKNK1, MKNK2, PIM1, KDR, AKT1, PRKACA
GO:0035556~intracellular signal transduction	3.69567e-12	8.7351	19	PRKCG, PRKAA1, PRKCH, PRKCB, SRC, PRKCE, PRKCD, PRKCA, PRKCZ, NUAK1, LCK, MKNK1, MKNK2, AKT1, MAPK1, PKN1, RAF1, DRD2, MAPK3
GO:0051897~positive regulation of protein kinase B signaling	2.18201e-11	19.6299	12	APP, HSP90AB1, PIK3CA, F10, SRC, AXL, NOX4, MET, PTK2, EGFR, PIK3CG, IGF1R
GO:0006730~one-carbon metabolic process	3.60975e-10	45.6263	8	CA12, CA1, CA2, CA4, CA7, CA6, CA9, CA14
GO:0038083~peptidyl-tyrosine autophosphorylation	6.30241e-10	67.1433	7	ALK, SRC, LCK, KDR, EGFR, IGF1R, MAPK3
GO:0007169~transmembrane receptor protein tyrosine kinase signaling pathway	7.52174e-10	17.1944	11	ALK, FLT1, FLT3, SRC, LCK, AXL, KDR, MET, PTK2, EGFR, IGF1R
GO:0030168~platelet activation	1.00021e-09	27.9293	9	PRKCG, PRKCH, PIK3CA, SRC, LCK, AXL, PRKCE, PRKCA, F2
GO:0043406~positive regulation of MAP kinase activity	2.75127e-09	24.6649	9	APP, FLT1, FLT3, SRC, NOX4, PDE5A, EGFR, ELANE, PIK3CG
GO:0043410~positive regulation of MAPK cascade	4.45327e-09	14.3286	11	ALK, APP, FLT1, FLT3, PRKCE, IGFBP3, ADORA1, KDR, RAF1, MMP8, IGF1R
GO:0007165~signal transduction	1.63181e-08	3.94741	24	ALK, PRKAA1, PRKCH, PRKCB, SRC, PRKCE, PDE4D, PRKCD, ESR1, PRKCZ, EGFR, ESR2, IGF1R, AXL, GRK6, CXCR2, ADORA1, AKT1, MAPK1, PDE5A, PKN1, RAF1, MET, HSPA1A
GO:0010629~negative regulation of gene expression	2.19391e-08	8.87794	13	OPRD1, APP, PRKAA1, NOS2, HDAC1, MMP8, ESR1, TERT, PIK3CA, KDR, CDK1, AKT1, XDH
GO:0033674~positive regulation of kinase activity	4.09882e-08	23.7771	8	ALK, FLT1, FLT3, AXL, KDR, MET, EGFR, IGF1R
GO:0001934~positive regulation of protein phosphorylation	6.06497e-08	10.8978	11	APP, HDAC3, KDR, AKT1, F2, RAF1, MMP9, PTK2, EGFR, AURKB, MAPK3
GO:0033138~positive regulation of peptidyl-serine phosphorylation	2.4935e-07	18.3497	8	OPRD1, APP, HSP90AB1, PIK3CA, AKT1, RAF1, EGFR, HDAC6
GO:0009410~response to xenobiotic stimulus	3.0124e-07	9.17486	11	HDAC2, ABCB1, HSP90AB1, MAOB, ADORA2A, SRC, LCK, CDK1, CA9, AHR, DRD2
GO:0048009~insulin-like growth factor receptor signaling pathway	3.1247e-07	40.8429	6	PIK3CA, MAPK1, AKT1, RAF1, IGF1R, MAPK3
GO:0007275~multicellular organism development	3.81132e-07	13.1889	9	ALK, FLT1, FLT3, AXL, PIM1, KDR, MET, EGFR, IGF1R
GO:0070301~cellular response to hydrogen peroxide	5.93637e-07	22.7254	7	PRKAA1, HDAC2, SRC, AXL, PRKCD, CDK1, HDAC6
GO:0018108~peptidyl-tyrosine phosphorylation	9.24811e-07	21.1022	7	FLT1, FLT3, SRC, LCK, KDR, PTK2, EGFR
GO:0070374~positive regulation of ERK1 and ERK2 cascade	1.10545e-06	9.37874	10	APP, SRC, KDR, NOX4, PTPN11, PRKCA, DRD2, PRKCZ, EGFR, MAPK3
GO:0014068~positive regulation of phosphatidylinositol 3-kinase signaling	3.123e-06	17.1762	7	FLT1, FLT3, SRC, KDR, F2, PTK2, IGF1R
GO:0071456~cellular response to hypoxia	3.18645e-06	12.5983	8	EGLN1, OPRD1, PRKAA1, TERT, SRC, PRKCE, MPL, SLC29A1
GO:0006338~chromatin remodeling	3.52358e-06	6.99168	11	PRKAA1, HDAC2, HDAC3, HDAC10, HDAC1, PRKCB, CDK1, PRKCA, PKN1, ESR1, AURKB
GO:0007173~epidermal growth factor receptor signaling pathway	4.01256e-06	24.8261	6	PIK3CA, SRC, AKT1, PTPN11, PTK2, EGFR
GO:0016477~cell migration	5.72777e-06	7.67352	10	FLT1, PIK3CA, AXL, CDK1, KDR, PRKCZ, MET, MMP9, PTK2, PIK3CG
GO:0006915~apoptotic process	5.76392e-06	4.79595	14	APP, PRKCB, PRKCE, IGFBP3, PRKCD, AHR, MMP9, ADORA2A, PIM1, CDK1, MAPK1, RAF1, MCL1, MAPK3
GO:0008284~positive regulation of cell proliferation	8.27408e-06	5.07076	13	PRKAA1, HDAC2, FLT1, FLT3, HDAC1, F2, PRKCZ, EGFR, PTK2, IGF1R, CXCR2, KDR, AKT1
GO:2001243~negative regulation of intrinsic apoptotic signaling pathway	8.48514e-06	37.6825	5	HDAC1, SRC, AKT1, MMP9, MCL1
GO:0001666~response to hypoxia	1.06841e-05	10.4856	8	EGLN1, PRKAA1, NOS2, KCNMA1, ADORA1, CA9, DRD2, HSP90B1
GO:0048010~vascular endothelial growth factor receptor signaling pathway	1.1276e-05	35.1703	5	FLT1, SRC, AXL, KDR, PTK2
GO:0007611~learning or memory	1.44444e-05	19.1838	6	PRKCG, APP, THRA, SRC, MAPK1, EGFR
GO:0008286~insulin receptor signaling pathway	1.55519e-05	18.8975	6	PTPN1, MAPK1, AKT1, RAF1, IGF1R, MAPK3
GO:0006909~phagocytosis	1.92754e-05	18.0876	6	ADORA2A, PIK3CA, AXL, ADORA1, MET, ELANE
GO:0018107~peptidyl-threonine phosphorylation	1.92754e-05	18.0876	6	PRKCD, CDK1, MAPK1, AKT1, PRKCA, PRKACA
GO:0071276~cellular response to cadmium ion	2.65019e-05	28.5165	5	MAPK1, AKT1, MMP9, EGFR, MAPK3
GO:0071333~cellular response to glucose stimulus	2.6986e-05	16.8817	6	PRKAA1, PIK3CA, NOX4, PRKACA, SLC29A1, IGF1R
GO:0031333~negative regulation of protein complex assembly	2.9514e-05	27.766	5	OPRD1, SRC, RAF1, PRKCZ, HDAC6
GO:1900182~positive regulation of protein localization to nucleus	2.9514e-05	27.766	5	SRC, PLK1, CDK1, AKT1, F2
GO:0031295~T cell costimulation	3.62805e-05	26.3777	5	PIK3CA, SRC, LCK, AKT1, PTPN11
GO:0046627~negative regulation of insulin receptor signaling pathway	3.62805e-05	26.3777	5	PTPN1, PRKAA1, PRKCB, PRKCD, PRKCZ
GO:0032230~positive regulation of synaptic transmission, GABAergic	4.35187e-05	56.2725	4	ADORA2A, CA2, PRKCE, CA7
GO:0006476~protein deacetylation	4.35187e-05	56.2725	4	HDAC3, HDAC10, HDAC1, HDAC6
GO:0080090~regulation of primary metabolic process	5.33797e-05	52.7554	4	PRKCG, PRKCH, PRKCD, PRKCA
GO:0038084~vascular endothelial growth factor signaling pathway	5.33797e-05	52.7554	4	FLT1, PIK3CA, FLT3, KDR
GO:0045429~positive regulation of nitric oxide biosynthetic process	6.34065e-05	22.9371	5	APP, HSP90AB1, AKT1, MMP8, ESR1
GO:0043524~negative regulation of neuron apoptotic process	8.64395e-05	9.5919	7	PRKCG, HSP90AB1, ADORA2A, TERT, PIK3CA, AXL, KDR
GO:0034614~cellular response to reactive oxygen species	8.8214e-05	21.1022	5	MAPK1, AKT1, MMP9, EGFR, MAPK3
GO:2000811~negative regulation of anoikis	9.14295e-05	44.4256	4	PIK3CA, SRC, PTK2, MCL1
GO:0016575~histone deacetylation	0.00010296	20.2906	5	HDAC2, HDAC3, HDAC10, HDAC1, HDAC6
GO:0043491~protein kinase B signaling	0.000110967	19.9077	5	PIK3CA, AXL, KDR, AKT1, DRD2
GO:0038096~Fc-gamma receptor signaling pathway involved in phagocytosis	0.000124642	40.1946	4	SRC, PRKCE, PRKCD, PTK2
GO:0051092~positive regulation of NF-kappaB transcription factor activity	0.000126333	8.95244	7	ALK, IKBKB, APP, PRKCH, PRKCB, PRKCZ, HSPA1A
GO:2001225~regulation of chloride transport	0.000129589	158.266	3	ABCB1, CA2, CA7
GO:0045893~positive regulation of transcription, DNA-templated	0.000140163	3.78906	13	PRKAA1, HDAC2, PRKCB, HDAC1, SRC, AHR, ESR1, EGFR, ESR2, IKBKB, PIM1, AKT1, PKN1
GO:2000300~regulation of synaptic vesicle exocytosis	0.000147567	18.5107	5	BACE1, PRKCG, ADORA2A, PRKCB, DRD2
GO:0048661~positive regulation of smooth muscle cell proliferation	0.000157933	18.1915	5	PIK3CA, HDAC1, AKT1, ELANE, IGF1R
GO:0045944~positive regulation of transcription from RNA polymerase II promoter	0.000162327	2.93565	17	EGLN1, APP, HDAC2, HDAC3, THRB, THRA, HDAC1, AHR, ESR1, EGFR, ESR2, IKBKB, AKT1, RAF1, DRD2, MET, MAPK3
GO:0006954~inflammatory response	0.000179562	4.93041	10	IKBKB, ADORA2A, NOS2, AXL, CXCR2, ADORA1, NOX4, AKT1, PRKCZ, PIK3CG
GO:0060338~regulation of type I interferon-mediated signaling pathway	0.000215322	126.613	3	PTPN1, HSP90AB1, PTPN11
GO:0060079~excitatory postsynaptic potential	0.000231505	16.4861	5	ADORA2A, ADORA1, AKT1, DRD2, SLC29A1
GO:0030335~positive regulation of cell migration	0.000232077	6.44341	8	FLT1, F10, KDR, PRKCA, MMP9, PTK2, EGFR, IGF1R
GO:0043393~regulation of protein binding	0.000239562	32.4649	4	APP, SRC, PLK1, PRKACA
GO:0050900~leukocyte migration	0.000299809	30.146	4	SRC, LCK, ADORA1, MMP9
GO:0031000~response to caffeine	0.000321997	105.511	3	PRKAA1, HDAC2, ADORA2A
GO:0030878~thyroid gland development	0.00033327	29.1064	4	THRA, MAPK1, RAF1, MAPK3
GO:0032922~circadian regulation of gene expression	0.000345294	14.8607	5	HDAC2, HDAC3, HDAC1, AHR, DRD2
GO:0030154~cell differentiation	0.000377214	3.66994	12	FLT1, THRB, PRKCH, THRA, FLT3, SRC, LCK, AKT1, RAF1, PTK2, EGFR, MCL1
GO:0043687~post-translational protein modification	0.000384052	14.4535	5	PRKCB, PRKCD, PRKCA, PKN1, AURKB
GO:0070050~neuron cellular homeostasis	0.000447811	26.3777	4	APP, PRKAA1, CA2, CA7
GO:0043552~positive regulation of phosphatidylinositol 3-kinase activity	0.000447811	26.3777	4	FLT1, FLT3, SRC, PTK2
GO:0009636~response to toxic substance	0.000447883	13.883	5	PRKCG, MAOB, CDK1, AHR, DRD2
GO:0007077~mitotic nuclear envelope disassembly	0.00044942	90.4379	3	PRKCB, PLK1, PRKCA
GO:0045931~positive regulation of mitotic cell cycle	0.000490926	25.5784	4	APP, DUSP3, PTPN11, PRKCA
GO:0001975~response to amphetamine	0.000536615	24.8261	4	HDAC2, ADORA2A, DRD2, HDAC6
GO:0051973~positive regulation of telomerase activity	0.000536615	24.8261	4	HSP90AB1, MAPK1, AURKB, MAPK3
GO:0034351~negative regulation of glial cell apoptotic process	0.000597399	79.1332	3	PRKCH, PRKCD, PRKCA
GO:0030010~establishment of cell polarity	0.000635959	23.4469	4	HSP90AB1, PRKCZ, PTK2, IGF1R
GO:0000122~negative regulation of transcription from RNA polymerase II promoter	0.000681078	2.99019	14	APP, HDAC2, HDAC3, THRB, THRA, HDAC10, HDAC1, PLK1, ESR1, ESR2, AURKB, HDAC6, ELANE, HSPA1A
GO:2001240~negative regulation of extrinsic apoptotic signaling pathway in absence of ligand	0.000689734	22.8132	4	TERT, AKT1, HSPA1A, MCL1
GO:0016310~phosphorylation	0.000723689	8.38497	6	PRKCG, ALK, PIK3CA, AKT1, PIK3CG, MAPK3
GO:0042327~positive regulation of phosphorylation	0.000746324	22.2128	4	APP, FLT1, FLT3, EGFR
GO:0010634~positive regulation of epithelial cell migration	0.000746324	22.2128	4	SRC, PRKCE, PTK2, HDAC6
GO:2000641~regulation of early endosome to late endosome transport	0.000765741	70.3406	3	SRC, MAPK1, MAPK3
GO:0007166~cell surface receptor signaling pathway	0.000810466	5.22654	8	MKNK2, CXCR2, MAPK1, F2, PRKCZ, MET, EGFR, MAPK3
GO:0071392~cellular response to estradiol stimulus	0.00086818	21.1022	4	ESR1, EGFR, ESR2, IGF1R
GO:0035094~response to nicotine	0.00086818	21.1022	4	HDAC2, MAPK1, DRD2, IGF1R
GO:0045737~positive regulation of cyclin-dependent protein serine/threonine kinase activity	0.00086818	21.1022	4	SRC, PIM1, AKT1, EGFR
GO:0032467~positive regulation of cytokinesis	0.000933558	20.5875	4	PRKCE, DRD2, AURKB, IGF1R
GO:0070933~histone H4 deacetylation	0.000954258	63.3065	3	HDAC2, HDAC3, HDAC1
GO:0043433~negative regulation of sequence-specific DNA binding transcription factor activity	0.000998502	11.2246	5	EGLN1, HDAC2, HDAC3, PIM1, ESR1
GO:0031663~lipopolysaccharide-mediated signaling pathway	0.00100198	20.0973	4	PRKCE, MAPK1, AKT1, MAPK3
GO:0031647~regulation of protein stability	0.00103869	11.1064	5	HSPA8, HDAC3, TERT, MAPK1, HDAC6
GO:0045766~positive regulation of angiogenesis	0.00104845	7.72031	6	FLT1, TERT, PRKCB, CXCR2, KDR, PRKCA
GO:0042307~positive regulation of protein import into nucleus	0.00107349	19.6299	4	HDAC3, HSP90AB1, PRKCD, CDK1
GO:0071364~cellular response to epidermal growth factor stimulus	0.00114815	19.1838	4	DUSP3, AKT1, PTPN11, EGFR
GO:0060020~Bergmann glial cell differentiation	0.00116276	57.5514	3	MAPK1, PTPN11, MAPK3
GO:0042127~regulation of cell proliferation	0.00126268	7.40427	6	ALK, NUAK1, NOS2, FLT3, PTK2, EGFR
GO:0022617~extracellular matrix disassembly	0.00130712	18.3497	4	MMP1, MMP8, MMP9, ELANE
GO:0014065~phosphatidylinositol 3-kinase signaling	0.00130712	18.3497	4	PIK3CA, AKT1, PIK3CG, IGF1R
GO:2000273~positive regulation of receptor activity	0.00139106	52.7554	3	HDAC2, HDAC1, HDAC6
GO:0033628~regulation of cell adhesion mediated by integrin	0.00163897	48.6973	3	PTPN11, PTK2, PIK3CG
GO:0048011~neurotrophin TRK receptor signaling pathway	0.00163897	48.6973	3	SRC, PTPN11, RAF1
GO:0060134~prepulse inhibition	0.00163897	48.6973	3	BACE1, ADORA2A, DRD2
GO:0034605~cellular response to heat	0.00166508	16.8817	4	HDAC2, HSP90AB1, PRKACA, HSPA1A
GO:0048013~ephrin receptor signaling pathway	0.00176318	16.5507	4	SRC, PTPN11, MMP9, PTK2
GO:0061029~eyelid development in camera-type eye	0.00190631	45.2189	3	HDAC2, HDAC1, EGFR
GO:1903078~positive regulation of protein localization to plasma membrane	0.00219146	15.347	4	PRKCH, PRKCE, AKT1, EGFR
GO:0070371~ERK1 and ERK2 cascade	0.00219146	15.347	4	CDK1, KDR, MAPK1, MAPK3
GO:0010763~positive regulation of fibroblast migration	0.0021929	42.2043	3	PRKCE, AKT1, PTK2
GO:0070932~histone H3 deacetylation	0.0021929	42.2043	3	HDAC2, HDAC3, HDAC1
GO:0043154~negative regulation of cysteine-type endopeptidase activity involved in apoptotic process	0.00230771	15.073	4	ADORA2A, SRC, AKT1, RAF1
GO:0032024~positive regulation of insulin secretion	0.00230771	15.073	4	PRKCB, PRKCE, F2, PRKACA
GO:0042593~glucose homeostasis	0.00237923	8.86646	5	PRKAA1, ALOX5, AKT1, PTPN11, IGF1R
GO:0071320~cellular response to cAMP	0.00242772	14.8085	4	APP, PDE4D, AHR, PIK3CG
GO:0031397~negative regulation of protein ubiquitination	0.00242772	14.8085	4	PRKCG, PRKCE, AKT1, HSPA1A
GO:1903351~cellular response to dopamine	0.00249854	39.5666	3	HDAC2, MAPK1, MAPK3
GO:0000086~G2/M transition of mitotic cell cycle	0.00255152	14.5532	4	APP, ABCB1, PLK1, CDK1
GO:0010628~positive regulation of gene expression	0.00277557	3.70937	9	APP, PRKAA1, HDAC1, CDK1, MAPK1, AKT1, MMP8, HSPA1A, MAPK3
GO:1904355~positive regulation of telomere capping	0.00282307	37.2391	3	MAPK1, AURKB, MAPK3
GO:0071380~cellular response to prostaglandin E stimulus	0.00282307	37.2391	3	PRKAA1, PRKCE, AKT1
GO:0032270~positive regulation of cellular protein metabolic process	0.00282307	37.2391	3	MAPK1, AKT1, MAPK3
GO:0050995~negative regulation of lipid catabolic process	0.0031663	35.1703	3	ALK, PRKAA1, ADORA1
GO:0010469~regulation of receptor activity	0.0031663	35.1703	3	APP, PDE4D, PRKCD
GO:0042752~regulation of circadian rhythm	0.00337632	13.1889	4	PRKCG, PRKAA1, HDAC3, CDK1
GO:0010759~positive regulation of macrophage chemotaxis	0.00352804	33.3192	3	MAPK1, PTK2, MAPK3
GO:0051403~stress-activated MAPK cascade	0.00352804	33.3192	3	IKBKB, MAPK1, MAPK3
GO:0010595~positive regulation of endothelial cell migration	0.00384308	12.5983	4	KDR, AKT1, PRKCA, PIK3CG
GO:0050852~T cell receptor signaling pathway	0.00394806	7.70152	5	IKBKB, PIK3CA, LCK, PDE4D, MAPK1
GO:0060324~face development	0.0043064	30.146	3	MAPK1, RAF1, MAPK3
GO:0045861~negative regulation of proteolysis	0.00472266	28.7757	3	AKT1, F2, HDAC6
GO:0046628~positive regulation of insulin receptor signaling pathway	0.00472266	28.7757	3	SRC, PTPN11, PRKCZ
GO:0050728~negative regulation of inflammatory response	0.00482792	7.27661	5	ADORA2A, ALOX5, PRKCD, AHR, ELANE
GO:0050730~regulation of peptidyl-tyrosine phosphorylation	0.00515674	27.5246	3	APP, PRKCE, EGFR
GO:1900273~positive regulation of long-term synaptic potentiation	0.00560846	26.3777	3	APP, ADORA2A, DRD2
GO:0043278~response to morphine	0.00560846	26.3777	3	PRKCG, PRKCE, DRD2
GO:0008285~negative regulation of cell proliferation	0.00566814	3.69403	8	APP, ADORA2A, IGFBP3, ADORA1, NOX4, DRD2, RAF1, HSPA1A
GO:0042981~regulation of apoptotic process	0.00572797	5.21041	6	ALK, FLT3, AKT1, RAF1, ESR1, MCL1
GO:0048511~rhythmic process	0.00588157	10.8216	4	PRKCG, PRKAA1, CDK1, AHR
GO:0051000~positive regulation of nitric-oxide synthase activity	0.00607766	25.3226	3	TERT, AKT1, ESR1
GO:0051493~regulation of cytoskeleton organization	0.00607766	25.3226	3	MAPK1, PTK2, MAPK3
GO:0045892~negative regulation of transcription, DNA-templated	0.00634582	3.22992	9	HSPA8, HDAC2, HDAC3, THRA, HDAC10, HDAC1, SRC, AHR, HDAC6
GO:0000165~MAPK cascade	0.00638094	6.72044	5	PRKCE, IGFBP3, RAF1, EGFR, MAPK3
GO:0040014~regulation of multicellular organism growth	0.00656417	24.3487	3	APP, HDAC3, PIK3CA
GO:0001525~angiogenesis	0.00699188	4.96522	6	FLT1, PIK3CA, KDR, PRKCA, PTK2, PIK3CG
GO:0007049~cell cycle	0.00712099	4.08053	7	SRC, PRKCE, PRKCD, PIM1, MAPK1, AHR, MAPK3
GO:0034620~cellular response to unfolded protein	0.00758843	22.6095	3	HSPA8, PTPN1, HSPA1A
GO:0006417~regulation of translation	0.00795103	9.70215	4	APP, MKNK1, MKNK2, AKT1
GO:0010800~positive regulation of peptidyl-threonine phosphorylation	0.00812585	21.8298	3	APP, PLK1, MAPK1
GO:0035335~peptidyl-tyrosine dephosphorylation	0.00812585	21.8298	3	PTPN1, DUSP3, PTPN11
GO:0061098~positive regulation of protein tyrosine kinase activity	0.00867991	21.1022	3	PTPN1, APP, NOX4
GO:0042220~response to cocaine	0.00867991	21.1022	3	HDAC2, HSP90AB1, DRD2
GO:0008050~female courtship behavior	0.00935295	211.022	2	THRB, THRA
GO:0035408~histone H3-T6 phosphorylation	0.00935295	211.022	2	PRKCB, PRKCA
GO:0045824~negative regulation of innate immune response	0.00983728	19.7833	3	AKT1, DRD2, AURKB
GO:0006325~chromatin organization	0.010829	4.45821	6	PRKAA1, HDAC3, HDAC10, HDAC1, PRKCB, PKN1
GO:0035924~cellular response to vascular endothelial growth factor stimulus	0.0110593	18.6196	3	FLT1, KDR, AKT1
GO:0032212~positive regulation of telomere maintenance via telomerase	0.0110593	18.6196	3	MAPK1, AURKB, MAPK3
GO:0007409~axonogenesis	0.0116134	8.44087	4	APP, PTPN11, DRD2, IGF1R
GO:0002027~regulation of heart rate	0.0116941	18.0876	3	PDE4D, DRD2, PRKACA
GO:0046718~viral entry into host cell	0.0122495	8.27536	4	AXL, CDK1, EGFR, HSPA1A
GO:0032755~positive regulation of interleukin-6 production	0.0125749	8.19502	4	APP, NOS2, PTPN11, MMP8
GO:0046326~positive regulation of glucose import	0.0130105	17.1099	3	TERT, AKT1, PTPN11
GO:0031100~animal organ regeneration	0.0130105	17.1099	3	FLT3, AXL, CDK1
GO:0032760~positive regulation of tumor necrosis factor production	0.0135808	7.96308	4	APP, HDAC2, PTPN11, MMP8
GO:0070555~response to interleukin-1	0.0136919	16.6596	3	APP, SRC, PRKCA
GO:0048678~response to axon injury	0.0136919	16.6596	3	AXL, CDK1, DRD2
GO:0070141~response to UV-A	0.0139969	140.681	2	AKT1, EGFR
GO:0061308~cardiac neural crest cell development involved in heart development	0.0139969	140.681	2	MAPK1, MAPK3
GO:0032425~positive regulation of mismatch repair	0.0139969	140.681	2	PRKCG, HDAC10
GO:0061198~fungiform papilla formation	0.0139969	140.681	2	HDAC2, HDAC1
GO:0002157~positive regulation of thyroid hormone mediated signaling pathway	0.0139969	140.681	2	THRB, THRA
GO:0002154~thyroid hormone mediated signaling pathway	0.0139969	140.681	2	THRB, THRA
GO:0006508~proteolysis	0.0144072	3.50036	7	BACE1, F10, MMP1, F2, MMP8, MMP9, ELANE
GO:1901796~regulation of signal transduction by p53 class mediator	0.0158265	15.4406	3	NUAK1, AKT1, AURKB
GO:0030574~collagen catabolic process	0.0158265	15.4406	3	MMP1, MMP8, MMP9
GO:0071902~positive regulation of protein serine/threonine kinase activity	0.0165677	15.073	3	HSP90AB1, SRC, PIM1
GO:0051091~positive regulation of sequence-specific DNA binding transcription factor activity	0.0180532	7.15328	4	APP, AKT1, ESR1, ESR2
GO:1900221~regulation of beta-amyloid clearance	0.0186194	105.511	2	APP, HDAC1
GO:1990044~protein localization to lipid particle	0.0186194	105.511	2	PRKAA1, PRKACA
GO:0032079~positive regulation of endodeoxyribonuclease activity	0.0186194	105.511	2	PRKCD, AKT1
GO:0050922~negative regulation of chemotaxis	0.0186194	105.511	2	DUSP3, ELANE
GO:0038127~ERBB signaling pathway	0.0186194	105.511	2	MAPK1, PTPN11
GO:0070945~neutrophil mediated killing of gram-negative bacterium	0.0186194	105.511	2	F2, ELANE
GO:0090170~regulation of Golgi inheritance	0.0186194	105.511	2	MAPK1, MAPK3
GO:0070849~response to epidermal growth factor	0.0186194	105.511	2	MAPK1, MAPK3
GO:0043065~positive regulation of apoptotic process	0.0188495	3.87196	6	APP, SRC, IGFBP3, KCNMA1, MMP9, MCL1
GO:0009755~hormone-mediated signaling pathway	0.0188783	14.0681	3	THRB, THRA, PTPN11
GO:0042177~negative regulation of protein catabolic process	0.019677	13.7623	3	PRKCG, NOS2, EGFR
GO:1904646~cellular response to beta-amyloid	0.019677	13.7623	3	BACE1, APP, IGF1R
GO:0014823~response to activity	0.0204897	13.4695	3	PRKAA1, PIK3CA, CDK1
GO:0048538~thymus development	0.0204897	13.4695	3	MAPK1, RAF1, MAPK3
GO:0048015~phosphatidylinositol-mediated signaling	0.0213163	13.1889	3	PIK3CA, PIK3CG, IGF1R
GO:0050673~epithelial cell proliferation	0.0213163	13.1889	3	KDR, DRD2, EGFR
GO:0097009~energy homeostasis	0.0213163	13.1889	3	ALK, PRKAA1, PIK3CA
GO:0043536~positive regulation of blood vessel endothelial cell migration	0.0221565	12.9197	3	KDR, AKT1, PRKCA
GO:0060789~hair follicle placode formation	0.0232204	84.4087	2	HDAC2, HDAC1
GO:0072584~caveolin-mediated endocytosis	0.0232204	84.4087	2	MAPK1, MAPK3
GO:0051222~positive regulation of protein transport	0.0232204	84.4087	2	SRC, PRKCZ
GO:0032849~positive regulation of cellular pH reduction	0.0232204	84.4087	2	CA2, CA7
GO:0055118~negative regulation of cardiac muscle contraction	0.0232204	84.4087	2	PDE5A, PIK3CG
GO:1900087~positive regulation of G1/S transition of mitotic cell cycle	0.0238775	12.413	3	TERT, AKT1, EGFR
GO:0031648~protein destabilization	0.0238775	12.413	3	SRC, PLK1, HDAC6
GO:1904707~positive regulation of vascular smooth muscle cell proliferation	0.0256517	11.9446	3	TERT, SRC, MMP9
GO:0071356~cellular response to tumor necrosis factor	0.0266204	6.16122	4	IKBKB, MAPK1, AKT1, MAPK3
GO:0010632~regulation of epithelial cell migration	0.0278001	70.3406	2	SRC, PTK2
GO:0022900~electron transport chain	0.0293549	11.1064	3	MAOB, AKR1B1, NOX4
GO:0007193~adenylate cyclase-inhibiting G-protein coupled receptor signaling pathway	0.0293549	11.1064	3	OPRD1, APP, ADORA1
GO:0032496~response to lipopolysaccharide	0.0297053	5.90271	4	HDAC2, MAOB, NOS2, ELANE
GO:0006986~response to unfolded protein	0.0303121	10.9149	3	HSPA8, HSP90AB1, HSPA1A
GO:0010507~negative regulation of autophagy	0.0312817	10.7299	3	AKT1, MET, MCL1
GO:0002438~acute inflammatory response to antigenic stimulus	0.0323585	60.2919	2	CXCR2, ELANE
GO:1990384~hyaloid vascular plexus regression	0.0323585	60.2919	2	FLT1, DRD2
GO:0043457~regulation of cellular respiration	0.0323585	60.2919	2	PIK3CA, NOS2
GO:1903944~negative regulation of hepatocyte apoptotic process	0.0323585	60.2919	2	PRKAA1, IGF1R
GO:1900122~positive regulation of receptor binding	0.0323585	60.2919	2	APP, MMP9
GO:0060440~trachea formation	0.0323585	60.2919	2	MAPK1, MAPK3
GO:0050996~positive regulation of lipid catabolic process	0.0323585	60.2919	2	PRKCE, ADORA1
GO:0030641~regulation of cellular pH	0.0323585	60.2919	2	MAPK1, MAPK3
GO:0071393~cellular response to progesterone stimulus	0.0323585	60.2919	2	SRC, IGF1R
GO:0043488~regulation of mRNA stability	0.034263	10.2107	3	PRKCD, AKT1, PRKCA
GO:0007204~positive regulation of cytosolic calcium ion concentration	0.0352487	5.51691	4	APP, CXCR2, ESR1, PIK3CG
GO:0060291~long-term synaptic potentiation	0.0352805	10.0487	3	PRKCG, MAPK1, PRKCZ
GO:0019221~cytokine-mediated signaling pathway	0.0358305	5.48108	4	FLT3, AKT1, PTPN11, PRKACA
GO:0006006~glucose metabolic process	0.0363097	9.89164	3	PRKAA1, PIK3CA, AKT1
GO:2000270~negative regulation of fibroblast apoptotic process	0.0368958	52.7554	2	PIK3CA, PIK3CG
GO:0014074~response to purine-containing compound	0.0368958	52.7554	2	ADORA2A, ADORA1
GO:0007172~signal complex assembly	0.0368958	52.7554	2	SRC, PTK2
GO:0060509~Type I pneumocyte differentiation	0.0368958	52.7554	2	THRB, THRA
GO:0034983~peptidyl-lysine deacetylation	0.0368958	52.7554	2	HDAC10, HDAC6
GO:0042473~outer ear morphogenesis	0.0368958	52.7554	2	MAPK1, MAPK3
GO:0060087~relaxation of vascular smooth muscle	0.0368958	52.7554	2	KCNMA1, ADORA1
GO:0046903~secretion	0.0368958	52.7554	2	CA2, CA9
GO:0042135~neurotransmitter catabolic process	0.0368958	52.7554	2	MAOB, COMT
GO:0030097~hemopoiesis	0.0373504	9.73946	3	FLT3, LCK, MKNK2
GO:0032757~positive regulation of interleukin-8 production	0.0373504	9.73946	3	NOS2, ELANE, HSPA1A
GO:1902949~positive regulation of tau-protein kinase activity	0.0414121	46.8937	2	APP, HSP90AB1
GO:0071287~cellular response to manganese ion	0.0414121	46.8937	2	BACE1, APP
GO:0031401~positive regulation of protein modification process	0.0414121	46.8937	2	FLT1, FLT3
GO:2000810~regulation of bicellular tight junction assembly	0.0414121	46.8937	2	PRKCH, PRKACA
GO:0034121~regulation of toll-like receptor signaling pathway	0.0414121	46.8937	2	APP, ESR1
GO:1990264~peptidyl-tyrosine dephosphorylation involved in inactivation of protein kinase activity	0.0414121	46.8937	2	PTPN1, DUSP3
GO:0045822~negative regulation of heart contraction	0.0414121	46.8937	2	PDE4D, ADORA1
GO:0009913~epidermal cell differentiation	0.0414121	46.8937	2	HDAC2, HDAC1
GO:0006469~negative regulation of protein kinase activity	0.0416259	9.17486	3	ADORA2A, AKT1, PKN1
GO:0007200~phospholipase C-activating G-protein coupled receptor signaling pathway	0.0416259	9.17486	3	OPRD1, CXCR2, ESR1
GO:0021766~hippocampus development	0.0416259	9.17486	3	ALK, HDAC1, IGF1R
GO:0097190~apoptotic signaling pathway	0.0438295	8.91641	3	ADORA2A, ADORA1, PRKCA
GO:1901224~positive regulation of NIK/NF-kappaB signaling	0.0438295	8.91641	3	APP, MMP8, EGFR
GO:0002070~epithelial cell maturation	0.0459074	42.2043	2	KDR, AKR1B1
GO:0032872~regulation of stress-activated MAPK cascade	0.0459074	42.2043	2	MAPK1, MAPK3
GO:0051967~negative regulation of synaptic transmission, glutamatergic	0.0459074	42.2043	2	ADORA1, DRD2
GO:0010863~positive regulation of phospholipase C activity	0.0459074	42.2043	2	FLT1, ESR1
GO:0042420~dopamine catabolic process	0.0459074	42.2043	2	MAOB, COMT
GO:0001973~adenosine receptor signaling pathway	0.0459074	42.2043	2	ADORA2A, ADORA1
GO:0010907~positive regulation of glucose metabolic process	0.0459074	42.2043	2	SRC, AKT1
GO:0050861~positive regulation of B cell receptor signaling pathway	0.0459074	42.2043	2	PRKCH, PRKCB
GO:0048149~behavioral response to ethanol	0.0459074	42.2043	2	HDAC2, DRD2
GO:0060068~vagina development	0.0459074	42.2043	2	AXL, ESR1
GO:0001938~positive regulation of endothelial cell proliferation	0.0483636	8.44087	3	KDR, AKT1, PRKCA
GO:0006974~cellular response to DNA damage stimulus	0.0484994	3.61339	5	NUAK1, PRKCD, MAPK1, MCL1, MAPK3
GO:0032091~negative regulation of protein binding	0.0495229	8.32981	3	PRKCD, AKT1, AURKB
GO:1900015~regulation of cytokine production involved in inflammatory response	0.0503818	38.3676	2	NOS2, ALOX5
GO:0050847~progesterone receptor signaling pathway	0.0503818	38.3676	2	SRC, MAPK1
GO:1903799~negative regulation of production of miRNAs involved in gene silencing by miRNA	0.0503818	38.3676	2	TERT, ESR1
GO:0071374~cellular response to parathyroid hormone stimulus	0.0503818	38.3676	2	PRKACA, HDAC6
GO:0065008~regulation of biological quality	0.0503818	38.3676	2	SLC29A1, PTK2
GO:0071492~cellular response to UV-A	0.0503818	38.3676	2	MMP1, MMP9
GO:0032092~positive regulation of protein binding	0.0506922	8.22163	3	APP, HSP90AB1, TERT
GO:0001933~negative regulation of protein phosphorylation	0.0530604	8.01348	3	IGFBP3, DRD2, XDH
GO:0032436~positive regulation of proteasomal ubiquitin-dependent protein catabolic process	0.0530604	8.01348	3	PLK1, AKT1, HSPA1A
GO:0070254~mucus secretion	0.0548355	35.1703	2	PRKCE, ADORA1
GO:0097011~cellular response to granulocyte macrophage colony-stimulating factor stimulus	0.0548355	35.1703	2	MAPK1, AKT1
GO:0071872~cellular response to epinephrine stimulus	0.0548355	35.1703	2	PDE4D, PRKACA
GO:0032754~positive regulation of interleukin-5 production	0.0548355	35.1703	2	PDE4D, PRKCZ
GO:0043276~anoikis	0.0548355	35.1703	2	PIK3CA, AKT1
GO:0034501~protein localization to kinetochore	0.0548355	35.1703	2	CDK1, AURKB
GO:0030336~negative regulation of cell migration	0.0562783	4.56263	4	HDAC2, DUSP3, HDAC1, DRD2
GO:0001503~ossification	0.0566853	7.72031	3	THRA, MMP9, EGFR
GO:0030198~extracellular matrix organization	0.0570137	4.5381	4	APP, MMP1, MMP8, MMP9
GO:0060425~lung morphogenesis	0.0592686	32.4649	2	MAPK1, MAPK3
GO:1901799~negative regulation of proteasomal protein catabolic process	0.0592686	32.4649	2	PRKCG, HSP90AB1
GO:0060765~regulation of androgen receptor signaling pathway	0.0592686	32.4649	2	PKN1, HDAC6
GO:0050732~negative regulation of peptidyl-tyrosine phosphorylation	0.0592686	32.4649	2	PRKCD, PRKCZ
GO:1900272~negative regulation of long-term synaptic potentiation	0.0592686	32.4649	2	APP, ADORA1
GO:0042659~regulation of cell fate specification	0.0592686	32.4649	2	HDAC2, HDAC1
GO:0002523~leukocyte migration involved in inflammatory response	0.0592686	32.4649	2	ALOX5, ELANE
GO:0035810~positive regulation of urine volume	0.0592686	32.4649	2	ADORA2A, DRD2
GO:0030518~intracellular steroid hormone receptor signaling pathway	0.0592686	32.4649	2	ESR1, ESR2
GO:0035815~positive regulation of renal sodium excretion	0.0592686	32.4649	2	ADORA2A, DRD2
GO:0086004~regulation of cardiac muscle cell contraction	0.0592686	32.4649	2	PDE4D, ADORA1
GO:0045056~transcytosis	0.0592686	32.4649	2	SRC, IGF1R
GO:0008283~cell proliferation	0.0600011	4.44256	4	SRC, CDK1, AKT1, AURKB
GO:0007626~locomotory behavior	0.061649	7.36122	3	APP, ADORA2A, DRD2
GO:0071361~cellular response to ethanol	0.0636811	30.146	2	PRKAA1, PRKCE
GO:0001878~response to yeast	0.0636811	30.146	2	APP, ELANE
GO:0055119~relaxation of cardiac muscle	0.0636811	30.146	2	PIK3CA, PDE5A
GO:0071498~cellular response to fluid shear stress	0.0636811	30.146	2	HDAC3, SRC
GO:0010035~response to inorganic substance	0.0636811	30.146	2	ADORA2A, ADORA1
GO:0043666~regulation of phosphoprotein phosphatase activity	0.0636811	30.146	2	DRD2, HSP90B1
GO:0007596~blood coagulation	0.0680534	6.95676	3	ADORA2A, F10, F2
GO:0045667~regulation of osteoblast differentiation	0.0680731	28.1362	2	PRKACA, PTK2
GO:1904385~cellular response to angiotensin	0.0680731	28.1362	2	PRKCD, IGF1R
GO:0016242~negative regulation of macroautophagy	0.0680731	28.1362	2	PIK3CA, AKT1
GO:0003376~sphingosine-1-phosphate signaling pathway	0.0680731	28.1362	2	AKT1, PIK3CG
GO:0097028~dendritic cell differentiation	0.0680731	28.1362	2	FLT3, AXL
GO:0045745~positive regulation of G-protein coupled receptor protein signaling pathway	0.0680731	28.1362	2	APP, DRD2
GO:0030307~positive regulation of cell growth	0.0693598	6.88114	3	AKT1, F2, EGFR
GO:0070848~response to growth factor	0.0724447	26.3777	2	AKT1, HDAC6
GO:2000145~regulation of cell motility	0.0724447	26.3777	2	PKN1, RAF1
GO:0071383~cellular response to steroid hormone stimulus	0.0724447	26.3777	2	HSPA8, HSPA1A
GO:0044342~type B pancreatic cell proliferation	0.0724447	26.3777	2	IGFBP3, RAF1
GO:0044849~estrous cycle	0.0724447	26.3777	2	CA12, IGF1R
GO:0030278~regulation of ossification	0.0724447	26.3777	2	MAPK1, MAPK3
GO:0045087~innate immune response	0.0741436	2.3559	7	IKBKB, APP, SRC, LCK, AXL, PTK2, PIK3CG
GO:0055089~fatty acid homeostasis	0.0767961	24.8261	2	PRKAA1, ADORA1
GO:0042417~dopamine metabolic process	0.0767961	24.8261	2	COMT, DRD2
GO:0042119~neutrophil activation	0.0767961	24.8261	2	CXCR2, PRKCD
GO:0045598~regulation of fat cell differentiation	0.0767961	24.8261	2	ALOX5, HDAC6
GO:0048169~regulation of long-term neuronal synaptic plasticity	0.0767961	24.8261	2	APP, DRD2
GO:0070528~protein kinase C signaling	0.0767961	24.8261	2	PRKCH, PRKCZ
GO:0046328~regulation of JNK cascade	0.0767961	24.8261	2	EGFR, IGF1R
GO:0010288~response to lead ion	0.0767961	24.8261	2	BACE1, APP
GO:0002407~dendritic cell chemotaxis	0.0767961	24.8261	2	CXCR2, PIK3CG
GO:0048143~astrocyte activation	0.0767961	24.8261	2	APP, ADORA2A
GO:0051412~response to corticosterone	0.0767961	24.8261	2	MAOB, HDAC6
GO:0071548~response to dexamethasone	0.0811272	23.4469	2	PIK3CA, HDAC6
GO:0060065~uterus development	0.0811272	23.4469	2	SRC, ESR1
GO:2000573~positive regulation of DNA biosynthetic process	0.0811272	23.4469	2	SRC, NOX4
GO:0030512~negative regulation of transforming growth factor beta receptor signaling pathway	0.0814776	6.26797	3	HDAC2, HDAC1, HSPA1A
GO:0032869~cellular response to insulin stimulus	0.0814776	6.26797	3	SRC, AKT1, PRKCZ
GO:0003091~renal water homeostasis	0.0854383	22.2128	2	AKR1B1, PRKACA
GO:1902236~negative regulation of endoplasmic reticulum stress-induced intrinsic apoptotic signaling pathway	0.0854383	22.2128	2	PTPN1, HSPA1A
GO:0031396~regulation of protein ubiquitination	0.0854383	22.2128	2	HSP90AB1, HSPA1A
GO:0048384~retinoic acid receptor signaling pathway	0.0854383	22.2128	2	THRB, THRA
GO:1902531~regulation of intracellular signal transduction	0.0854383	22.2128	2	RAF1, PTK2
GO:0045780~positive regulation of bone resorption	0.0854383	22.2128	2	SRC, PRKCA
GO:0071168~protein localization to chromatin	0.0854383	22.2128	2	PLK1, ESR1
GO:2000736~regulation of stem cell differentiation	0.0897293	21.1022	2	HDAC2, HDAC1
GO:0045862~positive regulation of proteolysis	0.0897293	21.1022	2	HDAC2, PLK1
GO:0035994~response to muscle stretch	0.0897293	21.1022	2	PIK3CA, RAF1
GO:0060716~labyrinthine layer blood vessel development	0.0897293	21.1022	2	MAPK1, AKT1
GO:0006801~superoxide metabolic process	0.0897293	21.1022	2	NOS2, NOX4
GO:0060314~regulation of ryanodine-sensitive calcium-release channel activity	0.0897293	21.1022	2	PDE4D, PRKACA
GO:0032930~positive regulation of superoxide anion generation	0.0897293	21.1022	2	APP, PRKCD
GO:0045471~response to ethanol	0.0898921	5.9165	3	MAOB, CDK1, IGF1R
GO:0050821~protein stabilization	0.0909324	3.71844	4	HSP90AB1, PRKCD, PIM1, HSPA1A
GO:1902455~negative regulation of stem cell population maintenance	0.0940005	20.0973	2	HDAC2, HDAC1
GO:0001659~temperature homeostasis	0.0940005	20.0973	2	ADORA1, DRD2
GO:0036092~phosphatidylinositol-3-phosphate biosynthetic process	0.0940005	20.0973	2	PIK3CA, PIK3CG
GO:0002042~cell migration involved in sprouting angiogenesis	0.0940005	20.0973	2	KDR, AKT1
GO:2000010~positive regulation of protein localization to cell surface	0.0940005	20.0973	2	HSP90AB1, AKT1
GO:0071391~cellular response to estrogen stimulus	0.0940005	20.0973	2	ESR1, ESR2
GO:0002009~morphogenesis of an epithelium	0.0940005	20.0973	2	CA2, CA9
GO:0042059~negative regulation of epidermal growth factor receptor signaling pathway	0.0940005	20.0973	2	DUSP3, EGFR
GO:0007229~integrin-mediated signaling pathway	0.0956387	5.70329	3	SRC, PTPN11, PTK2
GO:0030520~intracellular estrogen receptor signaling pathway	0.0982518	19.1838	2	ESR1, ESR2
GO:0051131~chaperone-mediated protein complex assembly	0.0982518	19.1838	2	HSP90AB1, HSPA1A
GO:0010613~positive regulation of cardiac muscle hypertrophy	0.0982518	19.1838	2	PRKCA, PDE5A
GO:0007004~telomere maintenance via telomerase	0.0982518	19.1838	2	HSP90AB1, TERT
GO:0046686~response to cadmium ion	0.0982518	19.1838	2	TERT, CDK1
GO:0006874~cellular calcium ion homeostasis	0.098551	5.60235	3	PRKCB, DRD2, ELANE
GO:0006805~xenobiotic metabolic process	0.098551	5.60235	3	ABCB1, AHR, SLC29A1

## Sheet: Table S4
Table S4. The list of cellular components (CC) category of EK from GO enrichment analysis
Term	p-value	Fold Enrichment	Count	Genes
GO:0005886~plasma membrane	7.38708e-13	2.39601	57	ALK, APP, FLT1, HSP90AB1, FLT3, MPL, COMT, PIK3CG, IGF1R, CA2, CA4, ADORA1, PIM1, KDR, AKT1, CA9, PRKACA, CA14, PRKCG, PRKCH, PRKCB, PDE4D, PRKCE, PRKCD, PRKCA, F2, BACE1, ADORA2A, PIK3CA, LCK, KCNMA1, RAF1, SLC29A1, MET, OPRD1, HDAC3, ABCB1, SRC, PRKCZ, EGFR, HSP90B1, TERT, GRK6, CXCR2, MAPK1, DRD2, MAPK3, CA12, PTPN1, HSPA8, NOS2, F10, ESR1, PTK2, AXL, NOX4, HSPA1A
GO:0005829~cytosol	6.0094e-12	2.28463	57	APP, HSP90AB1, THRA, HDAC10, FLT3, AKR1B1, AHR, COMT, PIK3CG, IKBKB, CA1, CA2, PIM1, CA7, AKT1, CA6, PRKACA, PRKCG, DUSP3, PRKCH, PRKCB, PDE4D, PRKCE, PRKCD, PRKCA, PIK3CA, LCK, PDE5A, RAF1, PRKAA1, HDAC3, PFKFB3, SRC, HDAC1, PRKCZ, HDAC6, AURKB, HSP90B1, TERT, ALOX5, MKNK1, MAPK1, XDH, ELANE, MCL1, MAPK3, EGLN1, PTPN1, HSPA8, NOS2, PLK1, PTPN11, ESR1, PTK2, CDK1, PKN1, HSPA1A
GO:0048471~perinuclear region of cytoplasm	5.12014e-11	6.40497	21	PRKCG, HSPA8, APP, HSP90AB1, NOS2, SRC, PRKCE, PDE4D, PRKCD, PRKCA, PRKCZ, EGFR, PTK2, HDAC6, HSP90B1, PIK3CA, ALOX5, CA4, NOX4, PRKACA, HSPA1A
GO:0005737~cytoplasm	1.00623e-08	2.04977	52	APP, HSP90AB1, HDAC10, AHR, PIK3CG, IGF1R, IKBKB, CA1, CA2, PIM1, CA7, AKT1, PRKACA, PRKCG, DUSP3, PRKCH, PRKCB, PRKCE, PRKCD, PRKCA, PIK3CA, RAF1, PRKAA1, HDAC2, HDAC3, ABCB1, SRC, HDAC1, PRKCZ, HDAC6, EGFR, NUAK1, TERT, ALOX5, MKNK1, GRK6, MKNK2, MAPK1, ELANE, MCL1, MAPK3, EGLN1, PTPN1, HSPA8, NOS2, PLK1, PTPN11, ESR1, PTK2, CDK1, PKN1, HSPA1A
GO:0005654~nucleoplasm	9.41488e-08	2.28011	41	PRKAA1, HDAC2, HDAC3, PFKFB3, THRB, ABCB1, HSP90AB1, THRA, HDAC10, HDAC1, SRC, AKR1B1, AHR, HDAC6, AURKB, NUAK1, TERT, ALOX5, MKNK1, MKNK2, CXCR2, PIM1, AKT1, MAPK1, PRKACA, MCL1, MAPK3, HSPA8, DUSP3, NOS2, PRKCB, PRKCD, PLK1, PRKCA, PTPN11, ESR1, ESR2, CDK1, NOX4, PKN1, HSPA1A
GO:0032991~macromolecular complex	1.75127e-06	4.90892	15	ALK, PTPN1, APP, HDAC2, HSP90AB1, HDAC1, PTPN11, AHR, ESR1, EGFR, HDAC6, HSP90B1, AKT1, PKN1, HSPA1A
GO:0005634~nucleus	2.16944e-06	1.82074	49	APP, THRB, HSP90AB1, THRA, HDAC10, FLT3, AHR, IGF1R, IKBKB, PIM1, KDR, AKT1, PRKACA, PRKCG, DUSP3, PRKCB, PDE4D, IGFBP3, PRKCE, PRKCD, PRKCA, RAF1, PRKAA1, HDAC2, HDAC3, HDAC1, HDAC6, EGFR, AURKB, HSP90B1, NUAK1, TERT, MKNK1, MKNK2, MAPK1, MCL1, MAPK3, EGLN1, HSPA8, NOS2, PLK1, PTPN11, ESR1, ESR2, PTK2, CDK1, NOX4, PKN1, HSPA1A
GO:0043235~receptor complex	5.86778e-06	9.17075	9	ALK, APP, FLT1, FLT3, AXL, KDR, MET, EGFR, IGF1R
GO:0070062~extracellular exosome	7.34889e-06	2.62664	26	ALK, APP, ABCB1, HSP90AB1, SRC, AKR1B1, COMT, PRKCZ, HSP90B1, CA1, CA2, CA4, CA6, PRKACA, ELANE, HSPA8, PRKCH, PRKCB, PRKCD, PRKCA, F2, MMP9, LCK, AXL, CDK1, HSPA1A
GO:0045121~membrane raft	1.28619e-05	8.23496	9	BACE1, OPRD1, IKBKB, APP, SRC, LCK, KDR, PRKCZ, EGFR
GO:0005901~caveola	2.02497e-05	17.9339	6	SRC, KCNMA1, MAPK1, HDAC6, IGF1R, MAPK3
GO:0000118~histone deacetylase complex	4.20646e-05	25.4743	5	HDAC2, HDAC3, HDAC10, HDAC1, HDAC6
GO:0005788~endoplasmic reticulum lumen	6.41088e-05	6.57187	9	BACE1, APP, F10, FLT3, IGFBP3, MAPK1, F2, HSP90B1, MAPK3
GO:0005925~focal adhesion	0.000114458	5.23771	10	HSPA8, FLT1, SRC, MAPK1, NOX4, PTK2, EGFR, HSP90B1, HSPA1A, MAPK3
GO:0016020~membrane	0.000129704	1.96375	32	APP, ABCB1, HSP90AB1, COMT, PRKCZ, EGFR, PIK3CG, HSP90B1, IGF1R, GRK6, CA4, CXCR2, CA9, PRKACA, CA14, MCL1, CA12, PRKCG, HSPA8, PRKCH, PDE4D, PRKCD, PRKCA, ESR1, BACE1, ADORA2A, PIK3CA, KCNMA1, CDK1, NOX4, SLC29A1, MET
GO:0043025~neuronal cell body	0.000219036	5.49745	9	BACE1, PRKAA1, HSP90AB1, ADORA2A, HDAC1, SRC, MPL, ADORA1, IGF1R
GO:1904813~ficolin-1-rich granule lumen	0.000222949	10.8471	6	HSPA8, HSP90AB1, ALOX5, MAPK1, MMP9, HSPA1A
GO:0016324~apical plasma membrane	0.000352813	5.12072	9	CA12, PRKAA1, ABCB1, HSP90AB1, PDE4D, KCNMA1, CA4, SLC29A1, PRKCZ
GO:0098978~glutamatergic synapse	0.000466897	4.90892	9	EGLN1, HSPA8, ADORA2A, SRC, AKT1, DRD2, PRKACA, PRKCZ, MAPK3
GO:0005739~mitochondrion	0.000595408	2.61382	17	APP, HSP90AB1, MAOB, SRC, PRKCE, PRKCD, PRKCA, ESR2, CDK1, NOX4, AKT1, MAPK1, RAF1, PRKACA, HSPA1A, MCL1, MAPK3
GO:0009986~cell surface	0.000612161	3.77051	11	BACE1, APP, ABCB1, HSP90AB1, AXL, CA4, CXCR2, MPL, MET, EGFR, ELANE
GO:0030425~dendrite	0.000819963	4.50349	9	BACE1, PRKCG, HSPA8, PRKAA1, ADORA2A, ADORA1, COMT, DRD2, HDAC6
GO:0014069~postsynaptic density	0.00103243	6.03545	7	EGLN1, PRKCG, ADORA2A, SRC, ADORA1, DRD2, PRKCZ
GO:0099523~presynaptic cytosol	0.00145516	51.7324	3	PRKCG, HSPA8, PRKCB
GO:0005887~integral component of plasma membrane	0.00149904	2.49429	16	ALK, OPRD1, APP, FLT1, FLT3, EGFR, IGF1R, BACE1, ADORA2A, AXL, CXCR2, ADORA1, KDR, SLC29A1, DRD2, MET
GO:0005911~cell-cell junction	0.0015794	7.04211	6	PRKCG, APP, PRKCH, PRKCD, AKT1, PRKCZ
GO:0015630~microtubule cytoskeleton	0.00161606	7.00543	6	NUAK1, PLK1, CXCR2, AKT1, AURKB, HDAC6
GO:0099056~integral component of presynaptic membrane	0.00204677	15.7315	4	OPRD1, ADORA2A, ADORA1, DRD2
GO:0031588~nucleotide-activated protein kinase complex	0.00250825	39.5601	3	NUAK1, PRKAA1, PRKACA
GO:0031143~pseudopodium	0.0028137	37.3623	3	MAPK1, RAF1, MAPK3
GO:0005768~endosome	0.00294111	4.9038	7	BACE1, APP, FLT1, KDR, PKN1, PRKCZ, EGFR
GO:0044305~calyx of Held	0.00313572	35.3959	3	PRKCG, PRKCB, ADORA1
GO:0031234~extrinsic component of cytoplasmic side of plasma membrane	0.00413551	12.2835	4	SRC, LCK, AKT1, PTK2
GO:0016234~inclusion body	0.00419973	30.5692	3	HSP90AB1, HDAC6, HSPA1A
GO:0005770~late endosome	0.0048319	7.27837	5	BACE1, HSPA8, SRC, MAPK1, MAPK3
GO:0016323~basolateral plasma membrane	0.00510284	5.35874	6	CA12, HSP90AB1, ADORA1, CA9, SLC29A1, EGFR
GO:0043197~dendritic spine	0.00517167	7.1393	5	APP, ADORA1, DRD2, PRKACA, PTK2
GO:0030424~axon	0.0052131	4.35894	7	BACE1, APP, PRKAA1, COMT, DRD2, HDAC6, IGF1R
GO:0051233~spindle midzone	0.00584148	25.8662	3	APP, PLK1, AURKB
GO:0030496~midbody	0.00948141	5.99395	5	PLK1, CDK1, PKN1, AURKB, HSP90B1
GO:0005615~extracellular space	0.011903	1.9345	17	HSPA8, APP, FLT1, F10, MMP1, IGFBP3, AKR1B1, F2, MMP8, MMP9, EGFR, AXL, ALOX5, CA6, XDH, ELANE, HSPA1A
GO:0005769~early endosome	0.0122369	4.3249	6	BACE1, PTPN1, APP, KDR, MAPK1, MAPK3
GO:0005783~endoplasmic reticulum	0.012802	2.32505	12	BACE1, PTPN1, APP, F10, FLT3, PRKCE, PRKCD, ADORA1, KDR, PRKCA, HSP90B1, HSPA1A
GO:0005576~extracellular region	0.0141332	1.84759	18	HSPA8, APP, HSP90AB1, F10, MMP1, IGFBP3, PRKCD, F2, MMP8, MMP9, HSP90B1, ALOX5, KDR, MAPK1, CA6, MET, ELANE, HSPA1A
GO:0048786~presynaptic active zone	0.0161528	15.2846	3	APP, ADORA2A, ADORA1
GO:0099055~integral component of postsynaptic membrane	0.0168561	14.9449	3	ADORA2A, ADORA1, DRD2
GO:0005876~spindle microtubule	0.0168561	14.9449	3	PLK1, CDK1, AURKB
GO:0005944~phosphatidylinositol 3-kinase complex, class IB	0.0175341	112.087	2	PIK3CA, PIK3CG
GO:0042734~presynaptic membrane	0.0187008	7.0606	4	OPRD1, ADORA2A, ADORA1, DRD2
GO:0072686~mitotic spindle	0.0254622	6.2706	4	HDAC3, CXCR2, CDK1, MAPK1
GO:0097443~sorting endosome	0.0261868	74.7246	2	PTPN1, KDR
GO:0005794~Golgi apparatus	0.0292876	2.15364	11	BACE1, APP, HDAC3, PRKCE, CA4, MPL, KDR, MAPK1, RAF1, ESR1, MAPK3
GO:0017053~transcriptional repressor complex	0.0306832	10.8471	3	HDAC3, HDAC1, ELANE
GO:0044294~dendritic growth cone	0.0390247	49.8164	2	HSP90AB1, SRC
GO:0005943~phosphatidylinositol 3-kinase complex, class IA	0.0390247	49.8164	2	PIK3CA, PIK3CG
GO:0034751~aryl hydrocarbon receptor complex	0.0390247	49.8164	2	HSP90AB1, AHR
GO:0036064~ciliary basal body	0.0400443	5.24383	4	AKT1, PRKCA, PTK2, HDAC6
GO:0005641~nuclear envelope lumen	0.0432667	44.8348	2	APP, ALOX5
GO:0099524~postsynaptic cytosol	0.0558819	34.4883	2	PRKCG, HSPA8
GO:0045211~postsynaptic membrane	0.0580199	4.50601	4	ADORA2A, KCNMA1, ADORA1, DRD2
GO:0009897~external side of plasma membrane	0.0599644	2.8198	6	F10, CA4, CXCR2, MPL, KDR, F2
GO:0030673~axolemma	0.0600503	32.0248	2	ADORA2A, ADORA1
GO:0035578~azurophil granule lumen	0.0612453	7.39035	3	PRKCD, MAPK1, ELANE
GO:0042470~melanosome	0.0772525	6.46656	3	HSPA8, HSP90AB1, HSP90B1
GO:0016581~NuRD complex	0.0806208	23.5973	2	HDAC2, HDAC1
GO:0005796~Golgi lumen	0.0811163	6.28525	3	APP, F10, F2
GO:0030054~cell junction	0.0874268	3.78353	4	SRC, KDR, PRKCZ, EGFR
GO:1905370~serine-type endopeptidase complex	0.0887238	21.3499	2	F10, F2
GO:0031904~endosome lumen	0.0887238	21.3499	2	PTPN1, APP
GO:0034774~secretory granule lumen	0.091702	5.84802	3	HSPA8, HSP90AB1, ALOX5
GO:0016580~Sin3 complex	0.0927487	20.3794	2	HDAC2, HDAC1
GO:0005942~phosphatidylinositol 3-kinase complex	0.0927487	20.3794	2	PIK3CA, PIK3CG
GO:0000785~chromatin	0.0931332	1.91602	9	PRKAA1, HDAC2, THRB, THRA, HDAC1, PLK1, AHR, ESR1, ESR2

## Sheet: Table S5
Table S5. The list of molecular function (MF) category of EK from GO enrichment analysis
Term	p-value	Fold Enrichment	Count	Genes
GO:0004712~protein serine/threonine/tyrosine kinase activity	2.52417e-32	16.3803	35	ALK, PRKAA1, FLT1, FLT3, SRC, PRKCZ, EGFR, PIK3CG, AURKB, IGF1R, IKBKB, NUAK1, MKNK1, MKNK2, KDR, PIM1, AKT1, MAPK1, PRKACA, MAPK3, PRKCG, PRKCH, PRKCB, PRKCE, PRKCD, PLK1, PRKCA, PTK2, PIK3CA, LCK, AXL, CDK1, PKN1, RAF1, MET
GO:0019899~enzyme binding	7.48533e-22	14.0895	26	APP, HDAC2, HDAC3, THRB, HSP90AB1, HDAC10, HDAC1, SRC, HDAC6, EGFR, HSP90B1, AKT1, EGLN1, PTPN1, HSPA8, PRKCH, PRKCE, PDE4D, PRKCD, PRKCA, ESR1, ESR2, BACE1, ADORA2A, RAF1, HSPA1A
GO:0005524~ATP binding	2.85104e-21	5.60519	42	ALK, PRKAA1, FLT1, PFKFB3, ABCB1, HSP90AB1, FLT3, SRC, PRKCZ, EGFR, PIK3CG, AURKB, HSP90B1, IGF1R, IKBKB, NUAK1, MKNK1, GRK6, MKNK2, KDR, PIM1, AKT1, MAPK1, PRKACA, MAPK3, PRKCG, HSPA8, PRKCH, PRKCB, PRKCE, PRKCD, PLK1, PRKCA, PTK2, PIK3CA, LCK, AXL, CDK1, PKN1, RAF1, MET, HSPA1A
GO:0004672~protein kinase activity	2.35948e-19	13.0745	24	PRKCG, PRKAA1, PRKCH, PRKCB, SRC, PRKCE, PLK1, PRKCD, PRKCA, PRKCZ, EGFR, PIK3CG, PTK2, IKBKB, NUAK1, MKNK1, GRK6, MKNK2, CDK1, AKT1, PKN1, RAF1, PRKACA, MET
GO:0004674~protein serine/threonine kinase activity	7.43236e-19	12.4175	24	PRKCG, PRKAA1, PRKCH, PRKCB, PRKCE, PLK1, PRKCD, PRKCA, PRKCZ, PIK3CG, AURKB, IKBKB, NUAK1, PIK3CA, MKNK1, MKNK2, PIM1, CDK1, AKT1, MAPK1, PKN1, RAF1, PRKACA, MAPK3
GO:0004697~protein kinase C activity	1.55666e-13	117.671	8	PRKCG, PRKCH, PRKCB, PRKCE, PRKCD, PRKCA, PKN1, PRKCZ
GO:0004698~calcium-dependent protein kinase C activity	5.15013e-13	102.962	8	PRKCG, PRKCH, PRKCB, PRKCE, PRKCD, PRKCA, PKN1, PRKCZ
GO:0004089~carbonate dehydratase activity	8.722e-13	96.9054	8	CA12, CA1, CA2, CA4, CA7, CA6, CA9, CA14
GO:0016836~hydro-lyase activity	5.13421e-12	78.4472	8	CA12, CA1, CA2, CA4, CA7, CA6, CA9, CA14
GO:0004713~protein tyrosine kinase activity	1.6309e-10	20.0457	11	ALK, FLT1, FLT3, SRC, LCK, AXL, KDR, MET, PTK2, EGFR, IGF1R
GO:0008270~zinc ion binding	4.41384e-09	4.9535	21	CA12, PRKCG, PTPN1, THRB, THRA, HDAC10, PRKCB, MMP1, PRKCA, MMP8, ESR1, MMP9, ESR2, HDAC6, CA1, CA2, CA4, CA7, CA6, CA9, CA14
GO:0004714~transmembrane receptor protein tyrosine kinase activity	6.01006e-09	31.0829	8	ALK, FLT1, FLT3, AXL, KDR, MET, EGFR, IGF1R
GO:0005515~protein binding	7.3821e-09	1.3839	85	ALK, APP, FLT1, THRB, HSP90AB1, THRA, HDAC10, FLT3, MPL, AKR1B1, AHR, COMT, PIK3CG, IGF1R, IKBKB, CA1, CA2, CA4, ADORA1, PIM1, KDR, AKT1, CA9, PRKACA, PRKCG, DUSP3, PRKCH, PRKCB, PDE4D, IGFBP3, PRKCE, PRKCD, PRKCA, F2, MMP9, BACE1, ADORA2A, PIK3CA, LCK, KCNMA1, PDE5A, RAF1, MET, OPRD1, PRKAA1, HDAC2, HDAC3, PFKFB3, ABCB1, MAOB, SRC, HDAC1, PRKCZ, HDAC6, EGFR, AURKB, HSP90B1, NUAK1, TERT, ALOX5, M…
GO:0033558~protein deacetylase activity	2.39406e-07	85.8016	5	HDAC2, HDAC3, HDAC10, HDAC1, HDAC6
GO:0004407~histone deacetylase activity	2.27536e-06	51.481	5	HDAC2, HDAC3, HDAC10, HDAC1, HDAC6
GO:0042826~histone deacetylase binding	3.21432e-06	12.5755	8	HDAC2, HDAC3, HSP90AB1, HDAC10, HDAC1, PKN1, HDAC6, HSPA1A
GO:0005158~insulin receptor binding	4.11299e-06	44.7661	5	PTPN1, APP, SRC, PTPN11, IGF1R
GO:0030235~nitric-oxide synthase regulator activity	5.90025e-06	102.962	4	HSP90AB1, AKT1, ESR1, EGFR
GO:0019901~protein kinase binding	7.36909e-06	5.12837	13	PTPN1, DUSP3, HSP90AB1, PLK1, PRKCD, PTPN11, ESR1, PRKCZ, PTK2, IKBKB, LCK, AKT1, PRKACA
GO:0032041~NAD-dependent histone deacetylase activity (H3-K14 specific)	2.28586e-05	68.6413	4	HDAC2, HDAC3, HDAC1, HDAC6
GO:0043560~insulin receptor substrate binding	2.96128e-05	63.3612	4	PIK3CA, PRKCD, PRKCZ, IGF1R
GO:0042802~identical protein binding	4.4616e-05	2.65864	22	ALK, APP, HSP90AB1, MAOB, PLK1, ESR1, MMP9, EGFR, PIK3CG, IGF1R, IKBKB, ADORA2A, TERT, LCK, KCNMA1, KDR, AKT1, MAPK1, RAF1, DRD2, MET, MAPK3
GO:0004699~calcium-independent protein kinase C activity	6.82459e-05	205.924	3	PRKCH, PRKCE, PRKCD
GO:0016301~kinase activity	0.000117678	7.19385	8	ALK, PIK3CA, MKNK2, CDK1, AKT1, PRKCA, EGFR, PIK3CG
GO:0004879~RNA polymerase II transcription factor activity, ligand-activated sequence-specific DNA binding	0.000131108	19.067	5	THRB, THRA, AHR, ESR1, ESR2
GO:0008233~peptidase activity	0.000151403	11.7671	6	BACE1, APP, MMP1, MMP8, MMP9, ELANE
GO:0031072~heat shock protein binding	0.000224594	16.6068	5	HSPA8, HDAC2, HSP90AB1, ADORA1, HSPA1A
GO:0046875~ephrin receptor binding	0.000437175	26.5708	4	PTPN1, APP, SRC, PIK3CG
GO:0004175~endopeptidase activity	0.000515784	13.3717	5	BACE1, MMP1, MMP8, MMP9, ELANE
GO:0005021~vascular endothelial growth factor-activated receptor activity	0.000627059	77.2215	3	FLT1, FLT3, KDR
GO:0071889~14-3-3 protein binding	0.000627778	23.5342	4	PRKCE, AKT1, ESR1, PRKCZ
GO:0051117~ATPase binding	0.000783221	11.9723	5	SRC, LCK, PDE4D, ESR1, EGFR
GO:0045296~cadherin binding	0.0008371	5.19682	8	HSPA8, PTPN1, HSP90AB1, SRC, KDR, PTPN11, EGFR, HSPA1A
GO:0019903~protein phosphatase binding	0.000928776	11.4402	5	LCK, MET, PTK2, EGFR, HSP90B1
GO:0004715~non-membrane spanning protein tyrosine kinase activity	0.00131471	18.3043	4	SRC, LCK, PRKCD, PTK2
GO:0001223~transcription coactivator binding	0.00140157	17.9064	4	THRB, TERT, AHR, ESR1
GO:0001222~transcription corepressor binding	0.00149196	17.5254	4	HDAC3, HDAC1, ESR1, HDAC6
GO:0019900~kinase binding	0.00153276	9.99631	5	HSP90AB1, SRC, PRKCD, EGFR, AURKB
GO:0001784~phosphotyrosine binding	0.00158592	17.1603	4	LCK, MAPK1, PTPN11, MAPK3
GO:0003682~chromatin binding	0.00187613	3.95163	9	APP, PRKAA1, HDAC2, HDAC3, PRKCB, CDK1, PKN1, ESR1, EGFR
GO:0004252~serine-type endopeptidase activity	0.00212997	6.57204	6	F10, MMP1, F2, MMP8, MMP9, ELANE
GO:0019213~deacetylase activity	0.00230056	41.1848	3	HDAC2, HDAC10, HDAC1
GO:0043548~phosphatidylinositol 3-kinase binding	0.00370014	32.5143	3	LCK, AXL, IGF1R
GO:0031625~ubiquitin protein ligase binding	0.0039285	4.62009	7	HSPA8, ABCB1, HSP90AB1, PRKACA, EGFR, HDAC6, HSPA1A
GO:0050660~flavin adenine dinucleotide binding	0.00428867	12.1132	4	MAOB, NOS2, NOX4, XDH
GO:0001664~G-protein coupled receptor binding	0.00484074	11.6013	4	HSPA8, APP, ADORA1, HSPA1A
GO:0043274~phospholipase binding	0.00540666	26.8596	3	SRC, LCK, PRKCZ
GO:0001618~virus receptor activity	0.00628991	10.5602	4	AXL, CDK1, EGFR, HSPA1A
GO:0017025~TBP-class protein binding	0.00688076	23.7605	3	THRA, AHR, ESR1
GO:0005178~integrin binding	0.00709781	6.51658	5	APP, SRC, KDR, PRKCA, PTK2
GO:0051787~misfolded protein binding	0.00851586	21.3025	3	HSPA8, HDAC6, HSPA1A
GO:0035403~histone kinase activity (H3-T6 specific)	0.00958394	205.924	2	PRKCB, PRKCA
GO:0018820~cyanamide hydratase activity	0.00958394	205.924	2	CA1, CA2
GO:0051059~NF-kappaB binding	0.0109381	18.7204	3	HDAC2, HDAC3, HDAC1
GO:0019838~growth factor binding	0.0136269	16.6965	3	FLT1, FLT3, KDR
GO:0004725~protein tyrosine phosphatase activity	0.0159906	7.48814	4	PTPN1, DUSP3, PTPN11, PTK2
GO:0042169~SH2 domain binding	0.0165713	15.0676	3	SRC, LCK, PTK2
GO:0030295~protein kinase activator activity	0.0173462	14.7089	3	PIK3CA, AKT1, RAF1
GO:0005516~calmodulin binding	0.0176898	4.97401	5	NOS2, MKNK1, MKNK2, AKT1, ESR1
GO:0048156~tau protein binding	0.0181362	14.3668	3	PRKAA1, HSP90AB1, HDAC6
GO:0051879~Hsp90 protein binding	0.0189412	14.0403	3	KDR, AHR, HDAC6
GO:0030284~estrogen receptor activity	0.019077	102.962	2	ESR1, ESR2
GO:0001609~G-protein coupled adenosine receptor activity	0.0237898	82.3696	2	ADORA2A, ADORA1
GO:0035174~histone serine kinase activity	0.0237898	82.3696	2	PRKAA1, AURKB
GO:0035004~phosphatidylinositol 3-kinase activity	0.0237898	82.3696	2	PIK3CA, PIK3CG
GO:0051082~unfolded protein binding	0.0247612	6.33612	4	HSPA8, HSP90AB1, HSP90B1, HSPA1A
GO:0044183~protein binding involved in protein folding	0.0249829	12.1132	3	HSPA8, HSP90AB1, HSPA1A
GO:0042803~protein homodimerization activity	0.0251171	2.51809	9	IKBKB, APP, HSP90AB1, TERT, NOS2, AKT1, AHR, XDH, MCL1
GO:1990782~protein tyrosine kinase binding	0.0259023	11.8802	3	DUSP3, NOX4, PTPN11
GO:0070324~thyroid hormone binding	0.0284801	68.6413	2	THRB, THRA
GO:0004064~arylesterase activity	0.0284801	68.6413	2	CA1, CA2
GO:0055131~C3HC4-type RING finger domain binding	0.0284801	68.6413	2	HSPA8, HSPA1A
GO:0044877~macromolecular complex binding	0.0288147	3.46091	6	PRKAA1, ADORA2A, THRA, FLT3, DRD2, PRKCZ
GO:0005080~protein kinase C binding	0.0297144	11.0316	3	SRC, PRKCB, PKN1
GO:0035005~1-phosphatidylinositol-4-phosphate 3-kinase activity	0.0331482	58.8354	2	PIK3CA, PIK3CG
GO:0046934~phosphatidylinositol-4,5-bisphosphate 3-kinase activity	0.0331482	58.8354	2	PIK3CA, PIK3CG
GO:0009931~calcium-dependent protein serine/threonine kinase activity	0.0331482	58.8354	2	MKNK1, MKNK2
GO:0004679~AMP-activated protein kinase activity	0.037794	51.481	2	PRKAA1, PRKACA
GO:0030546~receptor activator activity	0.037794	51.481	2	APP, PRKCE
GO:0004691~cAMP-dependent protein kinase activity	0.037794	51.481	2	PRKAA1, PRKACA
GO:0030971~receptor tyrosine kinase binding	0.0379546	9.65268	3	PTPN1, DUSP3, PTPN11
GO:0097110~scaffold protein binding	0.0412448	9.22047	3	IKBKB, SRC, PDE4D
GO:0009055~electron carrier activity	0.0412448	9.22047	3	MAOB, AKR1B1, NOX4
GO:0052812~phosphatidylinositol-3,4-bisphosphate 5-kinase activity	0.0424178	45.7609	2	PIK3CA, PIK3CG
GO:0005102~receptor binding	0.0467559	3.02829	6	APP, SRC, LCK, F2, PTK2, HSPA1A
GO:0016303~1-phosphatidylinositol-3-kinase activity	0.0470196	41.1848	2	PIK3CA, PIK3CG
GO:1901363~heterocyclic compound binding	0.0470196	41.1848	2	PDE4D, DRD2
GO:0070851~growth factor receptor binding	0.0470196	41.1848	2	APP, SRC
GO:0016004~phospholipase activator activity	0.0515996	37.4407	2	SRC, LCK
GO:0034056~estrogen response element binding	0.0515996	37.4407	2	ESR1, ESR2
GO:0008201~heparin binding	0.0543822	4.6275	4	ALK, APP, F2, ELANE
GO:0052742~phosphatidylinositol kinase activity	0.0561578	34.3207	2	PIK3CA, PIK3CG
GO:0004726~non-membrane spanning protein tyrosine phosphatase activity	0.0561578	34.3207	2	PTPN1, PTPN11
GO:0008047~enzyme activator activity	0.0566519	7.72215	3	PRKCE, PRKCD, CDK1
GO:0031490~chromatin DNA binding	0.0604534	7.44303	3	HDAC3, THRB, THRA
GO:0031994~insulin-like growth factor I binding	0.0606943	31.6806	2	IGFBP3, IGF1R
GO:0008353~RNA polymerase II carboxy-terminal domain kinase activity	0.0606943	31.6806	2	CDK1, MAPK1
GO:0008022~protein C-terminus binding	0.0643946	4.31254	4	PRKAA1, TERT, SRC, LCK
GO:0003714~transcription corepressor activity	0.0717901	4.11848	4	HDAC3, HDAC1, ELANE, HSPA1A
GO:0004707~MAP kinase activity	0.0741748	25.7405	2	MAPK1, MAPK3
GO:0043565~sequence-specific DNA binding	0.0825709	3.01058	5	HDAC2, THRB, THRA, ESR1, ESR2
GO:0004708~MAP kinase kinase activity	0.0830553	22.8804	2	MAPK1, MAPK3
GO:0046872~metal ion binding	0.0880182	1.45448	19	PRKAA1, PRKCH, THRB, NOS2, HDAC1, PRKCE, PDE4D, IGFBP3, PRKCD, ESR1, PRKCZ, AURKB, NUAK1, TERT, MKNK1, KCNMA1, MKNK2, PDE5A, RAF1
GO:0047485~protein N-terminus binding	0.093677	5.77357	3	TERT, HDAC1, HSPA1A
GO:0016491~oxidoreductase activity	0.0951527	3.64467	4	MAOB, NOS2, NOX4, XDH
GO:0004114~3',5'-cyclic-nucleotide phosphodiesterase activity	0.0962184	19.6118	2	PDE4D, PDE5A
GO:0051087~chaperone binding	0.096644	5.66763	3	HSPA8, APP, TERT

## Sheet: Table S6
Table S6. The list of BP category of DK from GO enrichment analysis
Term	p-value	Fold Enrichment	Count	Genes
GO:0009410~response to xenobiotic stimulus	6.967e-11	17.0523	12	HSP90AA1, JUN, MAOB, HMOX1, CA9, AHR, PTGS2, SLC6A2, DRD3, SLC6A3, PGF, SLC6A4
GO:0006730~one-carbon metabolic process	5.09781e-08	58.3003	6	CA12, CA1, CA2, CA7, CA9, CA14
GO:0070374~positive regulation of ERK1 and ERK2 cascade	1.62642e-07	14.3807	9	PDGFRB, PDGFRA, JUN, ALOX15, PLA2G2A, HTR2C, PRKCA, PRKCZ, VEGFA
GO:0018105~peptidyl-serine phosphorylation	6.78017e-07	15.5467	8	PRKCG, PRKCH, PRKCB, PRKCE, PRKCD, PRKCA, PRKACA, PRKCZ
GO:0009636~response to toxic substance	1.99373e-06	28.383	6	PDGFRB, PRKCG, NQO1, MAOB, AHR, SLC6A4
GO:0034605~cellular response to heat	1.03858e-05	35.9519	5	VCP, HSP90AA1, HMOX1, PRKACA, PTGS2
GO:0080090~regulation of primary metabolic process	1.04917e-05	89.8796	4	PRKCG, PRKCH, PRKCD, PRKCA
GO:0008284~positive regulation of cell proliferation	1.40919e-05	6.64544	10	PDGFRB, PDGFRA, AR, FLT1, HTR1A, F2, DRD3, PRKCZ, PGF, VEGFA
GO:0038091~positive regulation of cell proliferation by VEGF-activated platelet derived growth factor receptor signaling pathway	2.18994e-05	359.519	3	PDGFRB, PDGFRA, VEGFA
GO:0030168~platelet activation	3.54167e-05	26.4352	5	PRKCG, PRKCH, PRKCE, PRKCA, F2
GO:0051932~synaptic transmission, GABAergic	3.73389e-05	59.9198	4	GABRB2, GABRA1, PRKCE, GABRG2
GO:0007214~gamma-aminobutyric acid signaling pathway	5.99711e-05	51.3598	4	GABRB2, GABRA1, HTR1A, GABRG2
GO:0001525~angiogenesis	6.62802e-05	9.86914	7	PDGFRB, JUN, FLT1, HMOX1, PRKCA, PTGS2, VEGFA
GO:0007268~chemical synaptic transmission	6.62802e-05	9.86914	7	PRKCG, GABRB2, GABRA1, HTR1A, HTR2C, SLC6A2, GABRG2
GO:0001666~response to hypoxia	7.66996e-05	13.3982	6	F7, HMOX1, CA9, PGF, SLC6A4, VEGFA
GO:0030335~positive regulation of cell migration	7.69712e-05	9.60546	7	PDGFRB, PDGFRA, F7, FLT1, F10, PRKCA, VEGFA
GO:0045766~positive regulation of angiogenesis	8.36961e-05	13.1531	6	FLT1, PRKCB, HMOX1, PRKCA, PGF, VEGFA
GO:0014068~positive regulation of phosphatidylinositol 3-kinase signaling	8.9061e-05	20.9022	5	PDGFRB, PDGFRA, FLT1, F2, VEGFA
GO:0032355~response to estradiol	0.000110967	19.7538	5	PDGFRB, NQO1, F7, PTGS2, SLC6A4
GO:0007165~signal transduction	0.000139513	3.64282	13	PDGFRB, GABRB2, GABRA1, PRKCH, PRKCB, PRKCE, PRKCD, PRKCZ, GABRG2, PGF, AR, TTR, NAE1
GO:0042327~positive regulation of phosphorylation	0.000151481	37.8441	4	PDGFRB, AR, FLT1, VEGFA
GO:0046627~negative regulation of insulin receptor signaling pathway	0.000176728	35.9519	4	PTPN1, PRKCB, PRKCD, PRKCZ
GO:0034351~negative regulation of glial cell apoptotic process	0.000202611	134.819	3	PRKCH, PRKCD, PRKCA
GO:0035556~intracellular signal transduction	0.000237585	6.26612	8	PRKCG, PRKCH, PRKCB, PRKCE, PRKCD, HMOX1, PRKCA, PRKCZ
GO:0015844~monoamine transport	0.000260044	119.84	3	SLC6A2, SLC6A3, SLC6A4
GO:0010863~positive regulation of phospholipase C activity	0.000324487	107.856	3	PDGFRB, PDGFRA, FLT1
GO:0042420~dopamine catabolic process	0.000324487	107.856	3	MAOB, MAOA, SLC6A3
GO:0032024~positive regulation of insulin secretion	0.000480792	25.6799	4	PRKCB, PRKCE, F2, PRKACA
GO:0071456~cellular response to hypoxia	0.000488954	13.4149	5	OPRD1, PRKCE, HMOX1, PTGS2, VEGFA
GO:0060134~prepulse inhibition	0.000559499	82.9658	3	BACE1, DRD3, SLC6A3
GO:0043627~response to estrogen	0.00056061	24.3741	4	PDGFRB, F7, HSP90AA1, HMOX1
GO:0006468~protein phosphorylation	0.000603181	5.36595	8	PRKCG, PRKCH, PRKCB, PRKCE, PRKCD, PRKCA, PRKACA, PRKCZ
GO:0032230~positive regulation of synaptic transmission, GABAergic	0.000750541	71.9037	3	CA2, PRKCE, CA7
GO:0038084~vascular endothelial growth factor signaling pathway	0.000856262	67.4097	3	FLT1, PGF, VEGFA
GO:1904862~inhibitory synapse assembly	0.000856262	67.4097	3	GABRB2, GABRA1, GABRG2
GO:0001938~positive regulation of endothelial cell proliferation	0.00112918	19.1743	4	JUN, PRKCA, PGF, VEGFA
GO:0046777~protein autophosphorylation	0.00143876	10.0424	5	PDGFRB, PRKCG, PDGFRA, FLT1, PRKACA
GO:0043278~response to morphine	0.00194206	44.9398	3	PRKCG, PRKCE, DRD3
GO:0033138~positive regulation of peptidyl-serine phosphorylation	0.00203257	15.6312	4	OPRD1, HSP90AA1, PTGS2, VEGFA
GO:0042220~response to cocaine	0.00302898	35.9519	3	HSP90AA1, DRD3, SLC6A3
GO:0048010~vascular endothelial growth factor receptor signaling pathway	0.00302898	35.9519	3	FLT1, PGF, VEGFA
GO:0043552~positive regulation of phosphatidylinositol 3-kinase activity	0.0034417	33.7049	3	PDGFRB, PDGFRA, FLT1
GO:0070050~neuron cellular homeostasis	0.0034417	33.7049	3	CA2, CA7, SLC6A2
GO:2000379~positive regulation of reactive oxygen species metabolic process	0.00365737	32.6835	3	PDGFRB, CBR1, F2
GO:0060078~regulation of postsynaptic membrane potential	0.00387919	31.7222	3	GABRB2, GABRA1, GABRG2
GO:0090050~positive regulation of cell migration involved in sprouting angiogenesis	0.00410712	30.8159	3	HMOX1, PTGS2, VEGFA
GO:0051897~positive regulation of protein kinase B signaling	0.00526998	11.1479	4	F7, HSP90AA1, F10, VEGFA
GO:0032227~negative regulation of synaptic transmission, dopaminergic	0.00545266	359.519	2	PTGS2, SLC6A4
GO:0035408~histone H3-T6 phosphorylation	0.00545266	359.519	2	PRKCB, PRKCA
GO:0042307~positive regulation of protein import into nucleus	0.00614693	25.0827	3	HSP90AA1, PRKCD, PTGS2
GO:0006836~neurotransmitter transport	0.00671576	23.9679	3	SLC6A2, SLC6A3, SLC6A4
GO:0007568~aging	0.00727784	9.91775	4	PDGFRB, NQO1, PTGS2, SLC6A3
GO:2001303~lipoxin A4 biosynthetic process	0.00816805	239.679	2	ALOX15, ALOX12
GO:0072277~metanephric glomerular capillary formation	0.00816805	239.679	2	PDGFRB, PDGFRA
GO:0043524~negative regulation of neuron apoptotic process	0.00858098	9.33814	4	PRKCG, GABRB2, JUN, HMOX1
GO:0050877~neurological system process	0.00955667	19.9733	3	GABRB2, GABRA1, GABRG2
GO:0043410~positive regulation of MAPK cascade	0.00984738	8.877	4	AR, FLT1, PRKCE, VEGFA
GO:0048146~positive regulation of fibroblast proliferation	0.00990009	19.6101	3	PDGFRB, PDGFRA, JUN
GO:0051092~positive regulation of NF-kappaB transcription factor activity	0.0103489	8.7156	4	AR, PRKCH, PRKCB, PRKCZ
GO:2000300~regulation of synaptic vesicle exocytosis	0.0106032	18.922	3	BACE1, PRKCG, PRKCB
GO:2001225~regulation of chloride transport	0.0108762	179.759	2	CA2, CA7
GO:0048661~positive regulation of smooth muscle cell proliferation	0.0109629	18.5958	3	PDGFRB, HMOX1, PTGS2
GO:0010656~negative regulation of muscle cell apoptotic process	0.013577	143.807	2	HMOX1, ALOX12
GO:0032849~positive regulation of cellular pH reduction	0.013577	143.807	2	CA2, CA7
GO:0007187~G-protein coupled receptor signaling pathway, coupled to cyclic nucleotide second messenger	0.0136284	16.5932	3	OPRD1, HTR1A, HTR2C
GO:0043066~negative regulation of apoptotic process	0.0137029	4.1324	6	PDGFRB, NQO1, AKR1B1, DRD3, PRKCZ, VEGFA
GO:0018108~peptidyl-tyrosine phosphorylation	0.0156869	15.4079	3	PDGFRB, PDGFRA, FLT1
GO:0018107~peptidyl-threonine phosphorylation	0.0156869	15.4079	3	PRKCD, PRKCA, PRKACA
GO:0033674~positive regulation of kinase activity	0.0161136	15.1909	3	PDGFRB, PDGFRA, FLT1
GO:0035791~platelet-derived growth factor receptor-beta signaling pathway	0.0162706	119.84	2	PDGFRB, PTPN1
GO:0051583~dopamine uptake involved in synaptic transmission	0.0162706	119.84	2	SLC6A2, SLC6A3
GO:0060754~positive regulation of mast cell chemotaxis	0.0162706	119.84	2	PGF, VEGFA
GO:0051620~norepinephrine uptake	0.0162706	119.84	2	SLC6A2, SLC6A3
GO:0043687~post-translational protein modification	0.016982	14.7747	3	PRKCB, PRKCD, PRKCA
GO:0060326~cell chemotaxis	0.0183213	14.1915	3	PDGFRB, PDGFRA, PRKCD
GO:0006821~chloride transport	0.0183213	14.1915	3	GABRB2, GABRA1, GABRG2
GO:0043406~positive regulation of MAP kinase activity	0.0187773	14.0072	3	PDGFRB, FLT1, VEGFA
GO:0071420~cellular response to histamine	0.018957	102.72	2	GABRB2, GABRG2
GO:1990384~hyaloid vascular plexus regression	0.018957	102.72	2	FLT1, SLC6A3
GO:0015874~norepinephrine transport	0.018957	102.72	2	SLC6A2, SLC6A3
GO:0034440~lipid oxidation	0.018957	102.72	2	ALOX15, ALOX12
GO:0007077~mitotic nuclear envelope disassembly	0.018957	102.72	2	PRKCB, PRKCA
GO:0001934~positive regulation of protein phosphorylation	0.0204069	6.75152	4	HSP90AA1, F2, PGF, VEGFA
GO:0010544~negative regulation of platelet activation	0.0216362	89.8796	2	PDGFRA, F2
GO:0046903~secretion	0.0216362	89.8796	2	CA2, CA9
GO:0042135~neurotransmitter catabolic process	0.0216362	89.8796	2	MAOB, MAOA
GO:0007626~locomotory behavior	0.0230938	12.5413	3	HTR2C, DRD3, SLC6A3
GO:0019371~cyclooxygenase pathway	0.0243083	79.893	2	CBR1, PTGS2
GO:0061298~retina vasculature development in camera-type eye	0.0243083	79.893	2	PDGFRB, PDGFRA
GO:0051122~hepoxilin biosynthetic process	0.0243083	79.893	2	ALOX15, ALOX12
GO:2000810~regulation of bicellular tight junction assembly	0.0243083	79.893	2	PRKCH, PRKACA
GO:0007596~blood coagulation	0.0256517	11.8523	3	F7, F10, F2
GO:0042053~regulation of dopamine metabolic process	0.0269731	71.9037	2	HTR1A, SLC6A3
GO:0050861~positive regulation of B cell receptor signaling pathway	0.0269731	71.9037	2	PRKCH, PRKCB
GO:0042373~vitamin K metabolic process	0.0269731	71.9037	2	NQO1, CBR1
GO:0042060~wound healing	0.0272394	11.474	3	PDGFRB, PDGFRA, ALOX15
GO:0006508~proteolysis	0.0279313	4.2597	5	BACE1, F7, F10, LTA4H, F2
GO:0019372~lipoxygenase pathway	0.0296308	65.367	2	ALOX15, ALOX12
GO:0042391~regulation of membrane potential	0.0305305	10.7856	3	GABRB2, GABRA1, GABRG2
GO:0033327~Leydig cell differentiation	0.0322814	59.9198	2	PDGFRA, AR
GO:0090331~negative regulation of platelet aggregation	0.0322814	59.9198	2	PRKCD, ALOX12
GO:0055003~cardiac myofibril assembly	0.0322814	59.9198	2	PDGFRB, PDGFRA
GO:0050927~positive regulation of positive chemotaxis	0.0322814	59.9198	2	F7, VEGFA
GO:1902476~chloride transmembrane transport	0.0333876	10.272	3	GABRB2, GABRA1, GABRG2
GO:0045471~response to ethanol	0.0345589	10.08	3	NQO1, MAOB, SLC6A3
GO:0050732~negative regulation of peptidyl-tyrosine phosphorylation	0.0349249	55.3105	2	PRKCD, PRKCZ
GO:0035725~sodium ion transmembrane transport	0.0381672	9.54474	3	SLC6A2, SLC6A3, SLC6A4
GO:0006805~xenobiotic metabolic process	0.0381672	9.54474	3	NQO1, CBR1, AHR
GO:0006874~cellular calcium ion homeostasis	0.0381672	9.54474	3	PRKCB, HTR2C, DRD3
GO:0019395~fatty acid oxidation	0.0401907	47.9358	2	ALOX15, ALOX12
GO:0050930~induction of positive chemotaxis	0.0401907	47.9358	2	PGF, VEGFA
GO:0048265~response to pain	0.0401907	47.9358	2	PRKCG, SLC6A2
GO:0006979~response to oxidative stress	0.0438364	8.84062	3	NQO1, HMOX1, PTGS2
GO:0071705~nitrogen compound transport	0.0454282	42.2963	2	SLC6A2, SLC6A4
GO:0070528~protein kinase C signaling	0.0454282	42.2963	2	PRKCH, PRKCZ
GO:0060384~innervation	0.0454282	42.2963	2	PRKCG, GABRB2
GO:0030194~positive regulation of blood coagulation	0.0454282	42.2963	2	F7, F2
GO:0060749~mammary gland alveolus development	0.0480365	39.9465	2	AR, VEGFA
GO:2000573~positive regulation of DNA biosynthetic process	0.0480365	39.9465	2	PDGFRB, VEGFA
GO:0030224~monocyte differentiation	0.0506378	37.8441	2	JUN, VEGFA
GO:0010744~positive regulation of macrophage derived foam cell differentiation	0.0506378	37.8441	2	PRKCH, PLA2G2A
GO:0003091~renal water homeostasis	0.0506378	37.8441	2	AKR1B1, PRKACA
GO:0007169~transmembrane receptor protein tyrosine kinase signaling pathway	0.052537	7.9893	3	PDGFRB, PDGFRA, FLT1
GO:0032793~positive regulation of CREB transcription factor activity	0.053232	35.9519	2	OPRD1, VEGFA
GO:0034220~ion transmembrane transport	0.054626	7.81562	3	GABRB2, GABRA1, GABRG2
GO:0038096~Fc-gamma receptor signaling pathway involved in phagocytosis	0.0558194	34.2399	2	PRKCE, PRKCD
GO:0043651~linoleic acid metabolic process	0.0558194	34.2399	2	ALOX15, ALOX12
GO:0002009~morphogenesis of an epithelium	0.0558194	34.2399	2	CA2, CA9
GO:0032496~response to lipopolysaccharide	0.0581724	7.54235	3	NQO1, MAOB, PTGS2
GO:1903589~positive regulation of blood vessel endothelial cell proliferation involved in sprouting angiogenesis	0.0583998	32.6835	2	HMOX1, VEGFA
GO:0007275~multicellular organism development	0.0588911	7.48997	3	PDGFRB, PDGFRA, FLT1
GO:0043065~positive regulation of apoptotic process	0.0598701	4.39778	4	PDGFRB, JUN, HMOX1, PTGS2
GO:0071702~organic substance transport	0.0635398	29.9599	2	SLC6A2, SLC6A4
GO:0031638~zymogen activation	0.0686523	27.6553	2	F10, F2
GO:0050482~arachidonic acid secretion	0.0686523	27.6553	2	PLA2G2A, DRD3
GO:0032967~positive regulation of collagen biosynthetic process	0.0737375	25.6799	2	PDGFRB, F2
GO:0051453~regulation of intracellular pH	0.0762698	24.7944	2	CA2, CA7
GO:0001662~behavioral fear response	0.0787953	23.9679	2	HTR1A, HTR2C
GO:0045840~positive regulation of mitotic nuclear division	0.0787953	23.9679	2	PDGFRB, DRD3
GO:0030522~intracellular receptor signaling pathway	0.0813141	23.1947	2	AR, AHR
GO:0051482~positive regulation of cytosolic calcium ion concentration involved in phospholipase C-activating G-protein coupled signaling pathway	0.0838261	22.4699	2	HTR2C, DRD3
GO:0048008~platelet-derived growth factor receptor signaling pathway	0.0838261	22.4699	2	PDGFRB, PDGFRA
GO:0033574~response to testosterone	0.0838261	22.4699	2	NQO1, CA9
GO:0043392~negative regulation of DNA binding	0.0838261	22.4699	2	JUN, HMOX1
GO:0019369~arachidonic acid metabolic process	0.0863314	21.789	2	ALOX15, ALOX12
GO:0006915~apoptotic process	0.0870359	2.91817	5	JUN, PRKCB, PRKCE, PRKCD, AHR
GO:0035924~cellular response to vascular endothelial growth factor stimulus	0.08883	21.1481	2	FLT1, VEGFA
GO:0002040~sprouting angiogenesis	0.08883	21.1481	2	PGF, VEGFA
GO:0010811~positive regulation of cell-substrate adhesion	0.093807	19.9733	2	PRKCE, ALOX15
GO:0030010~establishment of cell polarity	0.093807	19.9733	2	HSP90AA1, PRKCZ
GO:0031100~animal organ regeneration	0.0962855	19.4334	2	F7, PGF
GO:0071276~cellular response to cadmium ion	0.0962855	19.4334	2	JUN, HMOX1
GO:0032147~activation of protein kinase activity	0.0987573	18.922	2	PRKCD, VEGFA
GO:0010634~positive regulation of epithelial cell migration	0.0987573	18.922	2	JUN, PRKCE
GO:0031333~negative regulation of protein complex assembly	0.0987573	18.922	2	OPRD1, PRKCZ

## Sheet: Table S7
Table S7. The list of CC category of DK from GO enrichment analysis
Term	p-value	Fold Enrichment	Count	Genes
GO:0005886~plasma membrane	3.59348e-12	2.79301	39	OPRD1, GABRB2, ACHE, FLT1, ALOX15, HTR2C, ALOX12, SLC6A2, PRKCZ, SLC6A3, SLC6A4, CA2, KISS1R, CA9, NAE1, PRKACA, DRD3, CA14, CA12, PRKCG, PDGFRB, PTPN1, PDGFRA, GABRA1, JUN, HSP90AA1, PRKCH, F10, PRKCB, PRKCE, PLA2G2A, PRKCD, HTR1A, PRKCA, F2, GABRG2, BACE1, F7, AR
GO:0045202~synapse	8.21925e-06	7.11221	10	NQO1, GABRB2, GABRA1, ACHE, PRKCE, HTR1A, HTR2C, DRD3, GABRG2, SLC6A4
GO:0005887~integral component of plasma membrane	1.0969e-05	3.98393	15	PDGFRB, OPRD1, GABRB2, PDGFRA, GABRA1, FLT1, HTR1A, HTR2C, SLC6A2, SLC6A3, GABRG2, SLC6A4, BACE1, KISS1R, DRD3
GO:0048471~perinuclear region of cytoplasm	1.51287e-05	5.7159	11	PRKCG, ACHE, VCP, HSP90AA1, PRKCE, PLA2G2A, PRKCD, HMOX1, PRKCA, PRKACA, PRKCZ
GO:0070062~extracellular exosome	2.36212e-05	3.09809	18	GABRB2, CBR1, VCP, HSP90AA1, PRKCH, PRKCB, PLA2G2A, PRKCD, AKR1B1, PRKCA, ALOX12, F2, PRKCZ, CA1, TTR, CA2, LTA4H, PRKACA
GO:0043005~neuron projection	4.13824e-05	8.30274	8	OPRD1, GABRB2, GABRA1, PTGS2, SLC6A2, SLC6A3, GABRG2, SLC6A4
GO:0016020~membrane	4.32084e-05	2.40468	23	CA12, PDGFRB, PRKCG, PDGFRA, ACHE, HSP90AA1, PRKCH, PRKCD, ALOX15, PRKCA, ALOX12, SLC6A2, PRKCZ, SLC6A3, PGF, VEGFA, BACE1, F7, KISS1R, HMOX1, CA9, PRKACA, CA14
GO:0032991~macromolecular complex	5.58951e-05	5.57556	10	PDGFRA, PTPN1, F7, AR, VCP, HSP90AA1, TTR, NAE1, AHR, PTGS2
GO:0045121~membrane raft	0.000409424	9.35329	6	BACE1, OPRD1, SLC6A2, PRKCZ, SLC6A3, SLC6A4
GO:1902711~GABA-A receptor complex	0.00107742	60.3041	3	GABRB2, GABRA1, GABRG2
GO:1905370~serine-type endopeptidase complex	0.0013188	54.5608	3	F7, F10, F2
GO:0009986~cell surface	0.00135568	4.67188	8	BACE1, PDGFRB, ACHE, HSP90AA1, KISS1R, SLC6A2, SLC6A3, VEGFA
GO:0098982~GABA-ergic synapse	0.00136402	17.973	4	GABRB2, GABRA1, DRD3, GABRG2
GO:0005829~cytosol	0.0013995	1.77545	26	GABRB2, VCP, MAOA, ALOX15, AKR1B1, ALOX12, AHR, PRKCZ, CA1, CA2, CA7, HMOX1, LTA4H, NAE1, PRKACA, PRKCG, NQO1, PTPN1, CBR1, HSP90AA1, PRKCH, PRKCB, PRKCE, PRKCD, PRKCA, AR
GO:0045211~postsynaptic membrane	0.00170212	9.59613	5	GABRB2, GABRA1, SLC6A3, GABRG2, SLC6A4
GO:0032590~dendrite membrane	0.00234668	40.9206	3	OPRD1, GABRA1, GABRG2
GO:0005783~endoplasmic reticulum	0.00253447	3.301	10	BACE1, PTPN1, VCP, F10, PRKCE, PLA2G2A, PRKCD, HMOX1, PRKCA, PTGS2
GO:0098978~glutamatergic synapse	0.00401477	5.57556	6	GABRB2, VCP, PRKACA, DRD3, PRKCZ, GABRG2
GO:0042734~presynaptic membrane	0.00426797	12.0292	4	OPRD1, SLC6A2, SLC6A3, SLC6A4
GO:0031226~intrinsic component of plasma membrane	0.00451793	29.3789	3	PDGFRB, OPRD1, PDGFRA
GO:0005788~endoplasmic reticulum lumen	0.00795295	6.22029	5	BACE1, F7, F10, F2, PTGS2
GO:0034707~chloride channel complex	0.00821132	21.6184	3	GABRB2, GABRA1, GABRG2
GO:0099056~integral component of presynaptic membrane	0.00944835	20.1014	3	OPRD1, SLC6A3, SLC6A4
GO:0005737~cytoplasm	0.00955196	1.61179	24	PDGFRB, PRKCG, NQO1, PDGFRA, PTPN1, VCP, HSP90AA1, PRKCH, PRKCB, PRKCE, PRKCD, PRKCA, ALOX12, AHR, PTGS2, PRKCZ, SLC6A3, VEGFA, AR, CA1, CA2, CA7, NAE1, PRKACA
GO:0005911~cell-cell junction	0.0130463	7.99845	4	PRKCG, PRKCH, PRKCD, PRKCZ
GO:0005741~mitochondrial outer membrane	0.0159529	7.41604	4	MAOB, MAOA, PLA2G2A, HMOX1
GO:0005576~extracellular region	0.0212305	2.09849	12	ACHE, F7, VCP, HSP90AA1, TTR, F10, PLA2G2A, PRKCD, LTA4H, F2, PGF, VEGFA
GO:0035578~azurophil granule lumen	0.0229359	12.591	3	VCP, TTR, PRKCD
GO:0005615~extracellular space	0.0267592	2.13258	11	ACHE, F7, FLT1, TTR, F10, PLA2G2A, AKR1B1, HMOX1, F2, PGF, VEGFA
GO:0030425~dendrite	0.0278832	4.26257	5	BACE1, PRKCG, NQO1, HTR1A, HTR2C
GO:0005796~Golgi lumen	0.0309491	10.7082	3	F7, F10, F2
GO:0099523~presynaptic cytosol	0.0329068	58.7578	2	PRKCG, PRKCB
GO:1904813~ficolin-1-rich granule lumen	0.0404897	9.24014	3	VCP, HSP90AA1, LTA4H
GO:0016021~integral component of membrane	0.042427	1.48692	21	CA12, PDGFRB, OPRD1, NQO1, GABRB2, PTPN1, ACHE, GABRA1, MAOB, MAOA, SLC6A2, SLC6A3, GABRG2, SLC6A4, BACE1, AR, KISS1R, HMOX1, CA9, DRD3, CA14
GO:0044305~calyx of Held	0.047734	40.2027	2	PRKCG, PRKCB
GO:0030659~cytoplasmic vesicle membrane	0.0484364	8.36334	3	GABRB2, GABRA1, GABRG2
GO:0099634~postsynaptic specialization membrane	0.067157	28.2908	2	GABRB2, GABRG2
GO:0043025~neuronal cell body	0.0682516	4.16268	4	BACE1, NQO1, HSP90AA1, SLC6A3
GO:0099060~integral component of postsynaptic specialization membrane	0.0695574	27.2804	2	GABRB2, GABRG2
GO:0032809~neuronal cell body membrane	0.0719517	26.3397	2	SLC6A2, SLC6A3
GO:0043209~myelin sheath	0.0790985	23.8704	2	HSP90AA1, CA2
GO:0016324~apical plasma membrane	0.0805896	3.87742	4	CA12, PDGFRB, HSP90AA1, PRKCZ

## Sheet: Table S8
Table S8. The list of MF category of DK from GO enrichment analysis
Term	p-value	Fold Enrichment	Count	Genes
GO:0004697~protein kinase C activity	1.0563e-12	175.417	7	PRKCG, PRKCH, PRKCB, PRKCE, PRKCD, PRKCA, PRKCZ
GO:0004698~calcium-dependent protein kinase C activity	2.80487e-12	153.49	7	PRKCG, PRKCH, PRKCB, PRKCE, PRKCD, PRKCA, PRKCZ
GO:0004089~carbonate dehydratase activity	8.51736e-10	123.824	6	CA12, CA1, CA2, CA7, CA9, CA14
GO:0016836~hydro-lyase activity	2.77732e-09	100.238	6	CA12, CA1, CA2, CA7, CA9, CA14
GO:0019899~enzyme binding	6.55912e-09	11.0789	12	BACE1, PDGFRB, PTPN1, AR, HSP90AA1, JUN, PRKCH, PRKCE, PRKCD, HMOX1, PRKCA, PTGS2
GO:0004712~protein serine/threonine/tyrosine kinase activity	3.29181e-07	8.77083	11	PDGFRB, PRKCG, PDGFRA, FLT1, PRKCH, PRKCB, PRKCE, PRKCD, PRKCA, PRKACA, PRKCZ
GO:0004672~protein kinase activity	9.43672e-06	8.35317	9	PRKCG, PDGFRA, PRKCH, PRKCB, PRKCE, PRKCD, PRKCA, PRKACA, PRKCZ
GO:0004699~calcium-independent protein kinase C activity	2.29961e-05	350.833	3	PRKCH, PRKCE, PRKCD
GO:0008270~zinc ion binding	2.40781e-05	4.82245	12	CA12, PRKCG, PTPN1, AR, CA1, CA2, PRKCB, CA7, CA9, PRKCA, LTA4H, CA14
GO:0030594~neurotransmitter receptor activity	8.5168e-05	21.1345	5	GABRB2, GABRA1, HTR1A, HTR2C, GABRG2
GO:0004674~protein serine/threonine kinase activity	0.000114824	7.05193	8	PRKCG, PRKCH, PRKCB, PRKCE, PRKCD, PRKCA, PRKACA, PRKCZ
GO:0008504~monoamine transmembrane transporter activity	0.000340634	105.25	3	SLC6A2, SLC6A3, SLC6A4
GO:0005237~inhibitory extracellular ligand-gated ion channel activity	0.000415584	95.6818	3	GABRB2, GABRA1, GABRG2
GO:0022851~GABA-gated chloride ion channel activity	0.000587264	80.9615	3	GABRB2, GABRA1, GABRG2
GO:0051378~serotonin binding	0.000587264	80.9615	3	HTR1A, HTR2C, SLC6A4
GO:0005161~platelet-derived growth factor receptor binding	0.000683914	75.1786	3	PDGFRB, PDGFRA, VEGFA
GO:0016702~oxidoreductase activity, acting on single donors with incorporation of molecular oxygen, incorporation of two atoms of oxygen	0.000683914	75.1786	3	ALOX15, ALOX12, PTGS2
GO:0005515~protein binding	0.000804601	1.3037	47	OPRD1, ACHE, VCP, FLT1, MAOB, MAOA, ALOX15, HTR2C, AKR1B1, ALOX12, AHR, PTGS2, SLC6A2, PRKCZ, SLC6A3, SLC6A4, CA1, TTR, CA2, KISS1R, HMOX1, CA9, LTA4H, NAE1, PRKACA, DRD3, PRKCG, PDGFRB, NQO1, PTPN1, PDGFRA, JUN, HSP90AA1, PRKCH, F10, PRKCB, PRKCE, PRKCD, HTR1A, PRKCA, F2, GABRG2, PGF, VEGFA, BACE1, F7, AR
GO:0005524~ATP binding	0.000938842	2.95582	13	PDGFRB, PRKCG, PDGFRA, VCP, HSP90AA1, PRKCH, FLT1, PRKCB, PRKCE, PRKCD, PRKCA, PRKCZ, PRKACA
GO:0005326~neurotransmitter transporter activity	0.00127369	55.3947	3	SLC6A2, SLC6A3, SLC6A4
GO:0004890~GABA-A receptor activity	0.00127369	55.3947	3	GABRB2, GABRA1, GABRG2
GO:0044877~macromolecular complex binding	0.00315961	5.89636	6	PDGFRA, VCP, TTR, PRKCZ, SLC6A3, PGF
GO:0005230~extracellular ligand-gated ion channel activity	0.00339	33.9516	3	GABRB2, GABRA1, GABRG2
GO:0019838~growth factor binding	0.0048036	28.4459	3	PDGFRB, PDGFRA, FLT1
GO:0035403~histone kinase activity (H3-T6 specific)	0.00558746	350.833	2	PRKCB, PRKCA
GO:0016917~GABA receptor activity	0.00558746	350.833	2	GABRB2, GABRA1
GO:0018820~cyanamide hydratase activity	0.00558746	350.833	2	CA1, CA2
GO:1904315~transmitter-gated ion channel activity involved in regulation of postsynaptic membrane potential	0.0055958	26.3125	3	GABRB2, GABRA1, GABRG2
GO:0097621~monoamine oxidase activity	0.0083697	233.889	2	MAOB, MAOA
GO:0050473~arachidonate 15-lipoxygenase activity	0.0083697	233.889	2	ALOX15, ALOX12
GO:0005334~norepinephrine:sodium symporter activity	0.0083697	233.889	2	SLC6A2, SLC6A3
GO:0016165~linoleate 13S-lipoxygenase activity	0.0083697	233.889	2	ALOX15, ALOX12
GO:0005330~dopamine:sodium symporter activity	0.0083697	233.889	2	SLC6A2, SLC6A3
GO:0004714~transmembrane receptor protein tyrosine kinase activity	0.00965958	19.8585	3	PDGFRB, PDGFRA, FLT1
GO:0052595~aliphatic-amine oxidase activity	0.0111443	175.417	2	MAOB, MAOA
GO:0052596~phenethylamine:oxygen oxidoreductase (deaminating) activity	0.0111443	175.417	2	MAOB, MAOA
GO:0004052~arachidonate 12-lipoxygenase activity	0.0111443	175.417	2	ALOX15, ALOX12
GO:0031625~ubiquitin protein ligase binding	0.0112185	5.62233	5	VCP, HSP90AA1, JUN, NAE1, PRKACA
GO:0038085~vascular endothelial growth factor binding	0.0139113	140.333	2	PDGFRB, PDGFRA
GO:0005254~chloride channel activity	0.0159842	15.2536	3	GABRB2, GABRA1, GABRG2
GO:0042803~protein homodimerization activity	0.0163983	3.33673	7	PDGFRA, ACHE, HSP90AA1, HMOX1, AHR, PTGS2, VEGFA
GO:0008131~primary amine oxidase activity	0.0166707	116.944	2	MAOB, MAOA
GO:0005172~vascular endothelial growth factor receptor binding	0.0166707	116.944	2	PGF, VEGFA
GO:0004064~arylesterase activity	0.0166707	116.944	2	CA1, CA2
GO:0042802~identical protein binding	0.0183697	2.26477	11	NQO1, VCP, HSP90AA1, JUN, TTR, MAOB, HMOX1, HTR2C, PGF, SLC6A4, VEGFA
GO:0005021~vascular endothelial growth factor-activated receptor activity	0.0221667	87.7083	2	PDGFRA, FLT1
GO:0005102~receptor binding	0.027113	4.29943	5	PDGFRB, F7, AR, F2, SLC6A3
GO:0048407~platelet-derived growth factor binding	0.0303543	63.7879	2	PDGFRB, PDGFRA
GO:0008503~benzodiazepine receptor activity	0.0303543	63.7879	2	GABRA1, GABRG2
GO:0043560~insulin receptor substrate binding	0.0357753	53.9744	2	PRKCD, PRKCZ
GO:0019901~protein kinase binding	0.0579021	3.36047	5	PDGFRB, PTPN1, PRKCD, PRKACA, PRKCZ
GO:0044389~ubiquitin-like protein ligase binding	0.0650636	29.2361	2	VCP, JUN
GO:0008083~growth factor activity	0.079506	6.3024	3	F2, PGF, VEGFA
GO:0051721~protein phosphatase 2A binding	0.0832452	22.6344	2	PTPN1, SLC6A3
GO:0008201~heparin binding	0.0886485	5.91292	3	F2, PGF, VEGFA
GO:0004993~G-protein coupled serotonin receptor activity	0.0909307	20.6373	2	HTR1A, HTR2C
GO:0061629~RNA polymerase II sequence-specific DNA binding transcription factor binding	0.0920483	5.78297	3	AR, JUN, AHR
GO:0071889~14-3-3 protein binding	0.0934784	20.0476	2	PRKCE, PRKCZ
GO:0004252~serine-type endopeptidase activity	0.0972191	5.5984	3	F7, F10, F2

## Sheet: Table S9
Table S9. The list of BP category of BK from GO enrichment analysis
Term	p-value	Fold Enrichment	Count	Genes
GO:0046777~protein autophosphorylation	8.10182e-22	29.8653	19	PDGFRB, PRKCG, SYK, FLT3, SRC, INSR, EGFR, PTK2, AURKB, AURKA, IGF1R, ERN1, ERBB2, KDR, AKT1, TEK, PRKACA, EPHB4, ATR
GO:0006468~protein phosphorylation	2.09624e-19	12.5983	24	PLK4, PRKCG, APP, PRKCH, SYK, CSNK2A1, PRKCB, SRC, PRKCE, INSR, PLK1, PRKCD, PRKCA, PTK2, AURKB, AURKA, ERN1, NUAK1, ERBB2, AKT1, MAP3K8, PRKACA, MET, ATR
GO:0018105~peptidyl-serine phosphorylation	2.46946e-15	22.8132	15	PRKCG, PRKCH, SYK, CSNK2A1, PRKCB, SRC, PRKCE, PLK1, PRKCD, PRKCA, AURKA, BCL2, AKT1, PRKACA, ATR
GO:0007169~transmembrane receptor protein tyrosine kinase signaling pathway	4.06324e-14	27.0941	13	PDGFRB, SYK, FLT3, SRC, INSR, EGFR, PTK2, IGF1R, ERBB2, KDR, TEK, MET, EPHB4
GO:0018108~peptidyl-tyrosine phosphorylation	4.68544e-14	44.2141	11	PDGFRB, SYK, FLT3, SRC, INSR, ERBB2, KDR, TEK, HTR2A, PTK2, EGFR
GO:0033674~positive regulation of kinase activity	2.87334e-12	39.6285	10	PDGFRB, FLT3, INSR, ERBB2, KDR, TEK, MET, EPHB4, EGFR, IGF1R
GO:0007275~multicellular organism development	7.40619e-11	21.493	11	PDGFRB, FLT3, INSR, ERBB2, KDR, TEK, MET, EPHB4, EGFR, ATR, IGF1R
GO:0043406~positive regulation of MAP kinase activity	2.57381e-10	32.8865	9	PDGFRB, APP, FLT3, SRC, INSR, ERBB2, PDE5A, HTR2A, EGFR
GO:0043066~negative regulation of apoptotic process	2.71872e-10	8.62413	16	PDGFRB, HDAC2, SRC, PLK1, AKR1B1, EGFR, PTK2, AURKA, IGF1R, ERBB2, KDR, BCL2, AKT1, TEK, MCL1, BCL2L1
GO:0008284~positive regulation of cell proliferation	4.4585e-09	7.80117	15	PDGFRB, HDAC2, CSNK2A1, FLT3, INSR, HTR2A, EGFR, PTK2, IGF1R, AR, ERBB2, KDR, BCL2, AKT1, BCL2L1
GO:0051897~positive regulation of protein kinase B signaling	1.61556e-08	19.6299	9	APP, F10, SRC, INSR, TEK, MET, PTK2, EGFR, IGF1R
GO:0014068~positive regulation of phosphatidylinositol 3-kinase signaling	2.03402e-08	26.1732	8	PDGFRB, FLT3, SRC, INSR, KDR, TEK, PTK2, IGF1R
GO:0043410~positive regulation of MAPK cascade	9.55265e-08	15.6312	9	APP, AR, FLT3, INSR, PRKCE, ERBB2, KDR, TEK, IGF1R
GO:0007165~signal transduction	2.74736e-07	4.16671	19	PDGFRB, PRKCH, CSNK2A1, PRKCB, SRC, PRKCE, PRKCD, ESR1, EGFR, ESR2, IGF1R, AR, TTR, ERBB2, AKT1, PDE5A, PGR, TEK, MET
GO:2000811~negative regulation of anoikis	5.12744e-07	74.0427	5	SRC, BCL2, PTK2, BCL2L1, MCL1
GO:0035556~intracellular signal transduction	5.21372e-07	7.35588	12	PRKCG, NUAK1, PRKCH, SYK, SRC, PRKCB, PRKCE, ERBB2, PRKCD, AKT1, PRKCA, TEK
GO:0001934~positive regulation of protein phosphorylation	7.73484e-07	11.8885	9	APP, INSR, ERBB2, KDR, AKT1, TEK, PTK2, EGFR, AURKB
GO:0038096~Fc-gamma receptor signaling pathway involved in phagocytosis	7.8757e-07	66.991	5	SYK, SRC, PRKCE, PRKCD, PTK2
GO:0038083~peptidyl-tyrosine autophosphorylation	9.60049e-07	63.946	5	SRC, INSR, KDR, EGFR, IGF1R
GO:0070374~positive regulation of ERK1 and ERK2 cascade	1.16847e-06	11.2545	9	PDGFRB, APP, SRC, ALOX15, KDR, PRKCA, TEK, HTR2A, EGFR
GO:2001243~negative regulation of intrinsic apoptotic signaling pathway	2.64503e-06	50.2433	5	SRC, BCL2, AKT1, BCL2L1, MCL1
GO:0009410~response to xenobiotic stimulus	2.80345e-06	10.0089	9	HDAC2, SRC, BCL2, CA9, HTR2A, PTGS2, ACACB, ATR, SLC6A4
GO:0001525~angiogenesis	2.97193e-06	9.93043	9	PDGFRB, SYK, SERPINE1, KDR, PRKCA, TEK, PTGS2, EPHB4, PTK2
GO:0030168~platelet activation	3.98915e-06	24.8261	6	PRKCG, PRKCH, SYK, SRC, PRKCE, PRKCA
GO:0043552~positive regulation of phosphatidylinositol 3-kinase activity	4.59669e-06	43.9629	5	PDGFRB, FLT3, SRC, TEK, PTK2
GO:0018107~peptidyl-threonine phosphorylation	4.60666e-06	24.1168	6	CSNK2A1, PRKCD, BCL2, AKT1, PRKCA, PRKACA
GO:0042327~positive regulation of phosphorylation	9.28757e-06	37.0214	5	PDGFRB, APP, AR, FLT3, EGFR
GO:0030518~intracellular steroid hormone receptor signaling pathway	1.14631e-05	86.573	4	AR, PGR, ESR1, ESR2
GO:0007613~memory	1.34326e-05	19.4043	6	APP, CNR1, INSR, HTR2A, PTGS2, SLC6A4
GO:0032465~regulation of cytokinesis	1.39356e-05	33.4955	5	PLK4, PLK1, AURKB, AURKA, BCL2L1
GO:0045429~positive regulation of nitric oxide biosynthetic process	2.01041e-05	30.5829	5	APP, INSR, AKT1, PTGS2, ESR1
GO:0080090~regulation of primary metabolic process	2.22767e-05	70.3406	4	PRKCG, PRKCH, PRKCD, PRKCA
GO:0030335~positive regulation of cell migration	3.61584e-05	8.59122	8	PDGFRB, F10, INSR, KDR, PRKCA, PTK2, EGFR, IGF1R
GO:0008584~male gonad development	4.00223e-05	15.4878	6	PDGFRB, AR, INSR, BCL2, ESR1, BCL2L1
GO:0010507~negative regulation of autophagy	5.41843e-05	23.8443	5	BCL2, AKT1, MET, BCL2L1, MCL1
GO:0007611~learning or memory	8.42386e-05	21.3153	5	PRKCG, APP, THRA, SRC, EGFR
GO:0043393~regulation of protein binding	0.000100865	43.2865	4	APP, SRC, PLK1, PRKACA
GO:0031999~negative regulation of fatty acid beta-oxidation	0.000120066	168.817	3	CNR1, AKT1, ACACB
GO:0043065~positive regulation of apoptotic process	0.000144965	6.88348	8	PDGFRB, APP, CNR1, SRC, BCL2, PTGS2, BCL2L1, MCL1
GO:0007077~mitotic nuclear envelope disassembly	0.000250998	120.584	3	PRKCB, PLK1, PRKCA
GO:2001240~negative regulation of extrinsic apoptotic signaling pathway in absence of ligand	0.000293237	30.4175	4	BCL2, AKT1, BCL2L1, MCL1
GO:0006730~one-carbon metabolic process	0.000293237	30.4175	4	CA12, CA1, CA2, CA9
GO:0033138~positive regulation of peptidyl-serine phosphorylation	0.000305019	15.2914	5	APP, BCL2, AKT1, PTGS2, EGFR
GO:0030307~positive regulation of cell growth	0.000305019	15.2914	5	CSNK2A1, ERBB2, BCL2, AKT1, EGFR
GO:0042127~regulation of cell proliferation	0.000332939	9.87236	6	PDGFRB, NUAK1, FLT3, ERBB2, PTK2, EGFR
GO:0060509~Type I pneumocyte differentiation	0.000333906	105.511	3	THRB, THRA, LTA4H
GO:0034351~negative regulation of glial cell apoptotic process	0.000333906	105.511	3	PRKCH, PRKCD, PRKCA
GO:0071392~cellular response to estradiol stimulus	0.000370078	28.1362	4	ESR1, EGFR, ESR2, IGF1R
GO:0035094~response to nicotine	0.000370078	28.1362	4	HDAC2, CNR1, BCL2, IGF1R
GO:1901796~regulation of signal transduction by p53 class mediator	0.000398296	27.45	4	NUAK1, AKT1, AURKB, AURKA
GO:0003007~heart morphogenesis	0.000458803	26.1732	4	GAA, INSR, EPHB4, PTK2
GO:0002070~epithelial cell maturation	0.000534209	84.4087	3	KDR, AKR1B1, PGR
GO:0014065~phosphatidylinositol 3-kinase signaling	0.00056013	24.4663	4	ERBB2, AKT1, HTR2A, IGF1R
GO:0050673~epithelial cell proliferation	0.000635025	23.4469	4	AR, KDR, EGFR, BCL2L1
GO:0030154~cell differentiation	0.000649611	4.07771	10	THRB, PRKCH, SYK, THRA, FLT3, SRC, AKT1, PTK2, EGFR, MCL1
GO:0019370~leukotriene biosynthetic process	0.000651445	76.7352	3	SYK, ALOX5, LTA4H
GO:0010629~negative regulation of gene expression	0.000740435	6.3739	7	APP, KDR, AKT1, PGR, ACACB, ESR1, AURKA
GO:0007173~epidermal growth factor receptor signaling pathway	0.00075888	22.0676	4	SRC, AKT1, PTK2, EGFR
GO:0042593~glucose homeostasis	0.000807589	11.8219	5	CNR1, ALOX5, INSR, AKT1, IGF1R
GO:1903078~positive regulation of protein localization to plasma membrane	0.000946518	20.4627	4	PRKCH, PRKCE, AKT1, EGFR
GO:0043154~negative regulation of cysteine-type endopeptidase activity involved in apoptotic process	0.0009976	20.0973	4	CSNK2A1, SRC, AKT1, PTGS2
GO:2000300~regulation of synaptic vesicle exocytosis	0.0010504	19.7447	4	BACE1, PRKCG, PRKCB, HTR2A
GO:0080135~regulation of cellular response to stress	0.00107055	60.2919	3	BCL2, BCL2L1, MCL1
GO:0048661~positive regulation of smooth muscle cell proliferation	0.00110493	19.4043	4	PDGFRB, AKT1, PTGS2, IGF1R
GO:0034644~cellular response to UV	0.00110493	19.4043	4	PRKCD, PTGS2, AURKB, ATR
GO:0010763~positive regulation of fibroblast migration	0.00123246	56.2725	3	PRKCE, AKT1, PTK2
GO:0006915~apoptotic process	0.00135819	4.11081	9	APP, CSNK2A1, PRKCB, PRKCE, PRKCD, BCL2, AURKA, BCL2L1, MCL1
GO:0070301~cellular response to hydrogen peroxide	0.00153706	17.3146	4	ERN1, HDAC2, SRC, PRKCD
GO:0010595~positive regulation of endothelial cell migration	0.00167734	16.7978	4	KDR, AKT1, PRKCA, TEK
GO:0008286~insulin receptor signaling pathway	0.00167734	16.7978	4	PTPN1, INSR, AKT1, IGF1R
GO:0007568~aging	0.00167851	9.70215	5	PDGFRB, CNR1, HTR2A, PTGS2, AURKB
GO:0010469~regulation of receptor activity	0.00178373	46.8937	3	APP, PRKCD, SERPINE1
GO:0000278~mitotic cell cycle	0.0019466	9.31663	5	PLK4, TUBB1, PLK1, AURKB, AURKA
GO:0045780~positive regulation of bone resorption	0.00198908	44.4256	3	SYK, SRC, PRKCA
GO:0043687~post-translational protein modification	0.0021454	15.4171	4	PRKCB, PRKCD, PRKCA, AURKB
GO:0032930~positive regulation of superoxide anion generation	0.0022051	42.2043	3	APP, SYK, PRKCD
GO:0001938~positive regulation of endothelial cell proliferation	0.00231764	15.006	4	KDR, AKT1, PRKCA, TEK
GO:0009636~response to toxic substance	0.00240688	14.8085	4	PDGFRB, PRKCG, BCL2, SLC6A4
GO:0032091~negative regulation of protein binding	0.00240688	14.8085	4	PRKCD, AKT1, AURKB, AURKA
GO:0071391~cellular response to estrogen stimulus	0.00243171	40.1946	3	AR, ESR1, ESR2
GO:0002042~cell migration involved in sprouting angiogenesis	0.00243171	40.1946	3	KDR, AKT1, EPHB4
GO:0045766~positive regulation of angiogenesis	0.00262657	8.57812	5	PRKCB, SERPINE1, KDR, PRKCA, TEK
GO:0014911~positive regulation of smooth muscle cell migration	0.00266885	38.3676	3	PDGFRB, SRC, BCL2
GO:0030520~intracellular estrogen receptor signaling pathway	0.00266885	38.3676	3	AR, ESR1, ESR2
GO:0032436~positive regulation of proteasomal ubiquitin-dependent protein catabolic process	0.0026873	14.2462	4	USP5, PLK1, AKT1, AURKA
GO:0001836~release of cytochrome c from mitochondria	0.00291643	36.6994	3	BCL2, BCL2L1, MCL1
GO:0050730~regulation of peptidyl-tyrosine phosphorylation	0.00291643	36.6994	3	APP, PRKCE, EGFR
GO:0001503~ossification	0.0029871	13.725	4	THRA, ALOX15, BCL2, EGFR
GO:0043278~response to morphine	0.00317439	35.1703	3	PRKCG, CNR1, PRKCE
GO:0045821~positive regulation of glycolytic process	0.00317439	35.1703	3	APP, INSR, HTR2A
GO:0045893~positive regulation of transcription, DNA-templated	0.00369617	3.4976	9	AR, HDAC2, SRC, PRKCB, INSR, AKT1, ESR1, EGFR, ESR2
GO:0032355~response to estradiol	0.00400695	12.3676	4	PDGFRB, PTGS2, ESR1, SLC6A4
GO:0070372~regulation of ERK1 and ERK2 cascade	0.00430848	30.146	3	SYK, ERBB2, EGFR
GO:0008283~cell proliferation	0.00444417	7.40427	5	SRC, BCL2, AKT1, AURKB, BCL2L1
GO:0045840~positive regulation of mitotic nuclear division	0.00493586	28.1362	3	PDGFRB, INSR, AURKA
GO:0048010~vascular endothelial growth factor receptor signaling pathway	0.00493586	28.1362	3	SRC, KDR, PTK2
GO:0048009~insulin-like growth factor receptor signaling pathway	0.00526439	27.2286	3	AR, AKT1, IGF1R
GO:0050727~regulation of inflammatory response	0.00566183	10.9267	4	ALOX5, ALOX15, PTGS2, ESR1
GO:0045931~positive regulation of mitotic cell cycle	0.00595076	25.5784	3	APP, PRKCA, AURKA
GO:0035924~cellular response to vascular endothelial growth factor stimulus	0.00630846	24.8261	3	ERN1, KDR, AKT1
GO:0097192~extrinsic apoptotic signaling pathway in absence of ligand	0.00667575	24.1168	3	BCL2, BCL2L1, MCL1
GO:0008050~female courtship behavior	0.00699317	281.362	2	THRB, THRA
GO:0032227~negative regulation of synaptic transmission, dopaminergic	0.00699317	281.362	2	PTGS2, SLC6A4
GO:0097048~dendritic cell apoptotic process	0.00699317	281.362	2	BCL2, BCL2L1
GO:0035408~histone H3-T6 phosphorylation	0.00699317	281.362	2	PRKCB, PRKCA
GO:2000352~negative regulation of endothelial cell apoptotic process	0.00705255	23.4469	3	SERPINE1, KDR, TEK
GO:1900182~positive regulation of protein localization to nucleus	0.00783442	22.2128	3	SRC, PLK1, AKT1
GO:0010634~positive regulation of epithelial cell migration	0.00783442	22.2128	3	SRC, PRKCE, PTK2
GO:0070555~response to interleukin-1	0.00783442	22.2128	3	APP, SRC, PRKCA
GO:0051091~positive regulation of sequence-specific DNA binding transcription factor activity	0.00823335	9.53771	4	APP, AKT1, ESR1, ESR2
GO:0031295~T cell costimulation	0.00865353	21.1022	3	SRC, AKT1, MAP3K8
GO:0046627~negative regulation of insulin receptor signaling pathway	0.00865353	21.1022	3	PTPN1, PRKCB, PRKCD
GO:0045737~positive regulation of cyclin-dependent protein serine/threonine kinase activity	0.00865353	21.1022	3	SRC, AKT1, EGFR
GO:0007049~cell cycle	0.00875507	4.66346	6	CSNK2A1, SRC, PRKCE, PRKCD, MAP3K8, AURKA
GO:0001541~ovarian follicle development	0.00907687	20.5875	3	BCL2, KDR, BCL2L1
GO:0032467~positive regulation of cytokinesis	0.00907687	20.5875	3	PRKCE, AURKB, IGF1R
GO:0045944~positive regulation of transcription from RNA polymerase II promoter	0.00975322	2.53272	11	APP, AR, HDAC2, THRB, THRA, AKT1, PGR, ESR1, MET, EGFR, ESR2
GO:0043507~positive regulation of JUN kinase activity	0.00995081	19.6299	3	ERN1, PTPN1, SYK
GO:0071364~cellular response to epidermal growth factor stimulus	0.0104013	19.1838	3	ERBB2, AKT1, EGFR
GO:0042981~regulation of apoptotic process	0.0104332	5.78935	5	FLT3, AKT1, ESR1, BCL2L1, MCL1
GO:0002154~thyroid hormone mediated signaling pathway	0.0104717	187.575	2	THRB, THRA
GO:0002157~positive regulation of thyroid hormone mediated signaling pathway	0.0104717	187.575	2	THRB, THRA
GO:0060748~tertiary branching involved in mammary gland duct morphogenesis	0.0104717	187.575	2	AR, PGR
GO:0070141~response to UV-A	0.0104717	187.575	2	AKT1, EGFR
GO:0043407~negative regulation of MAP kinase activity	0.0108606	18.7575	3	PTPN1, PRKCD, HMGCR
GO:1904646~cellular response to beta-amyloid	0.0113288	18.3497	3	BACE1, APP, IGF1R
GO:0042177~negative regulation of protein catabolic process	0.0113288	18.3497	3	PRKCG, HMGCR, EGFR
GO:0007189~adenylate cyclase-activating G-protein coupled receptor signaling pathway	0.0113929	8.46202	4	APP, CNR2, CNR1, PRKACA
GO:0071456~cellular response to hypoxia	0.0116251	8.39888	4	SRC, PRKCE, BCL2, PTGS2
GO:0034097~response to cytokine	0.0122915	17.5851	3	BCL2, BCL2L1, MCL1
GO:0043536~positive regulation of blood vessel endothelial cell migration	0.0127858	17.2263	3	KDR, AKT1, PRKCA
GO:0034605~cellular response to heat	0.0132887	16.8817	3	HDAC2, PRKACA, PTGS2
GO:0031623~receptor internalization	0.0138002	16.5507	3	ACHE, SYK, INSR
GO:0008630~intrinsic apoptotic signaling pathway in response to DNA damage	0.0138002	16.5507	3	BCL2, BCL2L1, MCL1
GO:0048013~ephrin receptor signaling pathway	0.0138002	16.5507	3	SRC, EPHB4, PTK2
GO:0032496~response to lipopolysaccharide	0.0138376	7.87027	4	HDAC2, CNR2, CNR1, PTGS2
GO:0007155~cell adhesion	0.0138913	3.49829	7	ACHE, APP, NUAK1, SRC, PRKCE, PRKCA, EPHB4
GO:0038171~cannabinoid signaling pathway	0.0139381	140.681	2	CNR2, CNR1
GO:0060571~morphogenesis of an epithelial fold	0.0139381	140.681	2	AR, EGFR
GO:0032079~positive regulation of endodeoxyribonuclease activity	0.0139381	140.681	2	PRKCD, AKT1
GO:0019233~sensory perception of pain	0.01432	16.2324	3	CNR2, CNR1, PTGS2
GO:0050728~negative regulation of inflammatory response	0.0143595	7.76172	4	CNR2, ALOX5, PRKCD, TEK
GO:0048146~positive regulation of fibroblast proliferation	0.0159297	15.347	3	PDGFRB, ESR1, EGFR
GO:0032024~positive regulation of insulin secretion	0.0164828	15.073	3	PRKCB, PRKCE, PRKACA
GO:0043524~negative regulation of neuron apoptotic process	0.0168459	7.30811	4	PRKCG, BCL2, KDR, BCL2L1
GO:0031397~negative regulation of protein ubiquitination	0.0170439	14.8085	3	PRKCG, PRKCE, AKT1
GO:0045759~negative regulation of action potential	0.0173927	112.545	2	CNR2, CNR1
GO:0043243~positive regulation of protein complex disassembly	0.0173927	112.545	2	INSR, IGF1R
GO:0033004~negative regulation of mast cell activation	0.0173927	112.545	2	CNR2, CNR1
GO:0031622~positive regulation of fever generation	0.0173927	112.545	2	CNR1, PTGS2
GO:0007052~mitotic spindle organization	0.0176132	14.5532	3	PLK1, AURKB, AURKA
GO:0000086~G2/M transition of mitotic cell cycle	0.0176132	14.5532	3	APP, PLK1, AURKA
GO:0000165~MAPK cascade	0.017725	7.16847	4	AR, PRKCE, MAP3K8, EGFR
GO:0007612~learning	0.0187757	14.0681	3	APP, INSR, PTGS2
GO:0006974~cellular response to DNA damage stimulus	0.019244	4.81785	5	NUAK1, PRKCD, BCL2, ATR, MCL1
GO:0043488~regulation of mRNA stability	0.0199697	13.6143	3	PRKCD, AKT1, PRKCA
GO:0051092~positive regulation of NF-kappaB transcription factor activity	0.0201929	6.8209	4	APP, AR, PRKCH, PRKCB
GO:0035791~platelet-derived growth factor receptor-beta signaling pathway	0.0208353	93.7874	2	PDGFRB, PTPN1
GO:0051902~negative regulation of mitochondrial depolarization	0.0208353	93.7874	2	SRC, BCL2
GO:0010632~regulation of epithelial cell migration	0.0208353	93.7874	2	SRC, PTK2
GO:0000122~negative regulation of transcription from RNA polymerase II promoter	0.021703	2.56302	9	APP, AR, HDAC2, THRB, THRA, PLK1, ESR1, ESR2, AURKB
GO:0007187~G-protein coupled receptor signaling pathway, coupled to cyclic nucleotide second messenger	0.0218189	12.986	3	CNR2, CNR1, HTR2A
GO:0071393~cellular response to progesterone stimulus	0.024266	80.3892	2	SRC, IGF1R
GO:0036498~IRE1-mediated unfolded protein response	0.024266	80.3892	2	ERN1, PTPN1
GO:0034440~lipid oxidation	0.024266	80.3892	2	ALOX5, ALOX15
GO:0090330~regulation of platelet aggregation	0.024266	80.3892	2	SYK, PRKCA
GO:0048584~positive regulation of response to stimulus	0.024266	80.3892	2	PDGFRB, FLT3
GO:0061044~negative regulation of vascular wound healing	0.0276848	70.3406	2	ALOX5, SERPINE1
GO:0038134~ERBB2-EGFR signaling pathway	0.0276848	70.3406	2	ERBB2, EGFR
GO:0034405~response to fluid shear stress	0.0276848	70.3406	2	PDGFRB, AKT1
GO:0007172~signal complex assembly	0.0276848	70.3406	2	SRC, PTK2
GO:0046903~secretion	0.0276848	70.3406	2	CA2, CA9
GO:0071333~cellular response to glucose stimulus	0.0284672	11.2545	3	ERN1, PRKACA, IGF1R
GO:0006338~chromatin remodeling	0.0290842	4.23738	5	HDAC2, PRKCB, PRKCA, ESR1, AURKB
GO:0051402~neuron apoptotic process	0.030601	10.8216	3	APP, BCL2, BCL2L1
GO:2000810~regulation of bicellular tight junction assembly	0.0310919	62.525	2	PRKCH, PRKACA
GO:0071287~cellular response to manganese ion	0.0310919	62.525	2	BACE1, APP
GO:0034121~regulation of toll-like receptor signaling pathway	0.0310919	62.525	2	APP, ESR1
GO:2000669~negative regulation of dendritic cell apoptotic process	0.0310919	62.525	2	BCL2, BCL2L1
GO:0051122~hepoxilin biosynthetic process	0.0310919	62.525	2	ALOX5, ALOX15
GO:0010628~positive regulation of gene expression	0.0335527	3.29721	6	APP, AR, ERBB2, AKT1, PGR, SLC6A4
GO:0010863~positive regulation of phospholipase C activity	0.0344872	56.2725	2	PDGFRB, ESR1
GO:0010907~positive regulation of glucose metabolic process	0.0344872	56.2725	2	SRC, AKT1
GO:0050764~regulation of phagocytosis	0.0344872	56.2725	2	PRKCG, SYK
GO:0001945~lymph vessel development	0.0344872	56.2725	2	SYK, KDR
GO:0050861~positive regulation of B cell receptor signaling pathway	0.0344872	56.2725	2	PRKCH, PRKCB
GO:0097062~dendritic spine maintenance	0.0378708	51.1568	2	INSR, IGF1R
GO:0050847~progesterone receptor signaling pathway	0.0378708	51.1568	2	SRC, PGR
GO:0019372~lipoxygenase pathway	0.0378708	51.1568	2	ALOX5, ALOX15
GO:1990535~neuron projection maintenance	0.0378708	51.1568	2	APP, INSR
GO:0071394~cellular response to testosterone stimulus	0.0378708	51.1568	2	AR, IGF1R
GO:0050731~positive regulation of peptidyl-tyrosine phosphorylation	0.0405404	9.27568	3	SYK, SRC, HTR2A
GO:0002903~negative regulation of B cell apoptotic process	0.0412427	46.8937	2	BCL2, AURKB
GO:0046902~regulation of mitochondrial membrane permeability	0.0412427	46.8937	2	BCL2, BCL2L1
GO:0042060~wound healing	0.0429859	8.97965	3	PDGFRB, ERBB2, ALOX15
GO:0051001~negative regulation of nitric-oxide synthase activity	0.0446029	43.2865	2	CNR2, CNR1
GO:0097242~beta-amyloid clearance	0.0446029	43.2865	2	INSR, IGF1R
GO:0070327~thyroid hormone transport	0.0446029	43.2865	2	TTR, TUBB1
GO:0043114~regulation of vascular permeability	0.0446029	43.2865	2	SRC, TEK
GO:0045056~transcytosis	0.0446029	43.2865	2	SRC, IGF1R
GO:0007267~cell-cell signaling	0.0468935	4.89326	4	AR, PGR, TEK, ESR2
GO:0061029~eyelid development in camera-type eye	0.0479515	40.1946	2	HDAC2, EGFR
GO:0071498~cellular response to fluid shear stress	0.0479515	40.1946	2	SRC, PTGS2
GO:0048546~digestive tract morphogenesis	0.0479515	40.1946	2	BCL2, EGFR
GO:0007409~axonogenesis	0.0480373	8.44087	3	APP, BCL2, IGF1R
GO:0032869~cellular response to insulin stimulus	0.0488994	8.3573	3	SRC, INSR, AKT1
GO:0046718~viral entry into host cell	0.0497672	8.27536	3	INSR, HTR2A, EGFR
GO:0045667~regulation of osteoblast differentiation	0.0512886	37.515	2	PRKACA, PTK2
GO:0055093~response to hyperoxia	0.0512886	37.515	2	PDGFRB, HDAC2
GO:0002281~macrophage activation involved in immune response	0.0512886	37.515	2	SYK, PRKCE
GO:0032230~positive regulation of synaptic transmission, GABAergic	0.0512886	37.515	2	CA2, PRKCE
GO:0050966~detection of mechanical stimulus involved in sensory perception of pain	0.0512886	37.515	2	BACE1, HTR2A
GO:0045725~positive regulation of glycogen biosynthetic process	0.0512886	37.515	2	INSR, AKT1
GO:1904385~cellular response to angiotensin	0.0512886	37.515	2	PRKCD, IGF1R
GO:0032760~positive regulation of tumor necrosis factor production	0.0532938	7.96308	3	APP, HDAC2, SYK
GO:0090399~replicative senescence	0.0546142	35.1703	2	SERPINE1, ATR
GO:0038084~vascular endothelial growth factor signaling pathway	0.0546142	35.1703	2	FLT3, KDR
GO:0044849~estrous cycle	0.0546142	35.1703	2	CA12, IGF1R
GO:0048599~oocyte development	0.0546142	35.1703	2	BCL2, PDE5A
GO:0007229~integrin-mediated signaling pathway	0.0578233	7.60439	3	SYK, SRC, PTK2
GO:0008637~apoptotic mitochondrial changes	0.0579282	33.1014	2	AKT1, BCL2L1
GO:0071380~cellular response to prostaglandin E stimulus	0.0579282	33.1014	2	PRKCE, AKT1
GO:0008631~intrinsic apoptotic signaling pathway in response to oxidative stress	0.0579282	33.1014	2	PRKCD, BCL2
GO:0046328~regulation of JNK cascade	0.0579282	33.1014	2	EGFR, IGF1R
GO:0010288~response to lead ion	0.0579282	33.1014	2	BACE1, APP
GO:0061045~negative regulation of wound healing	0.0612309	31.2625	2	ALOX5, SERPINE1
GO:0060749~mammary gland alveolus development	0.0612309	31.2625	2	AR, ESR1
GO:2000573~positive regulation of DNA biosynthetic process	0.0612309	31.2625	2	PDGFRB, SRC
GO:0007051~spindle organization	0.0612309	31.2625	2	AURKB, AURKA
GO:0060065~uterus development	0.0612309	31.2625	2	SRC, ESR1
GO:0048384~retinoic acid receptor signaling pathway	0.0645221	29.6171	2	THRB, THRA
GO:1902236~negative regulation of endoplasmic reticulum stress-induced intrinsic apoptotic signaling pathway	0.0645221	29.6171	2	PTPN1, BCL2L1
GO:0071168~protein localization to chromatin	0.0645221	29.6171	2	PLK1, ESR1
GO:0003091~renal water homeostasis	0.0645221	29.6171	2	AKR1B1, PRKACA
GO:0045862~positive regulation of proteolysis	0.0678019	28.1362	2	HDAC2, PLK1
GO:0042759~long-chain fatty acid biosynthetic process	0.0678019	28.1362	2	ALOX5, ALOX15
GO:0006979~response to oxidative stress	0.0682351	6.91875	3	APP, AKT1, PTGS2
GO:0090141~positive regulation of mitochondrial fission	0.0710704	26.7964	2	KDR, AURKA
GO:0002009~morphogenesis of an epithelium	0.0710704	26.7964	2	CA2, CA9
GO:0043651~linoleic acid metabolic process	0.0710704	26.7964	2	ALOX5, ALOX15
GO:0090201~negative regulation of release of cytochrome c from mitochondria	0.0710704	26.7964	2	AKT1, BCL2L1
GO:0016477~cell migration	0.0720217	4.09254	4	PDGFRB, KDR, MET, PTK2
GO:0010613~positive regulation of cardiac muscle hypertrophy	0.0743276	25.5784	2	PRKCA, PDE5A
GO:0035584~calcium-mediated signaling using intracellular calcium source	0.0775736	24.4663	2	KDR, PRKACA
GO:0090026~positive regulation of monocyte chemotaxis	0.0775736	24.4663	2	APP, SERPINE1
GO:0051247~positive regulation of protein metabolic process	0.0808083	23.4469	2	APP, AKT1
GO:0050853~B cell receptor signaling pathway	0.0822974	6.20652	3	SYK, PRKCB, BCL2
GO:0019222~regulation of metabolic process	0.0840319	22.509	2	CNR2, CNR1
GO:0036120~cellular response to platelet-derived growth factor stimulus	0.0840319	22.509	2	PDGFRB, SRC
GO:0051000~positive regulation of nitric-oxide synthase activity	0.0840319	22.509	2	AKT1, ESR1
GO:1902894~negative regulation of pri-miRNA transcription from RNA polymerase II promoter	0.0840319	22.509	2	APP, ESR1
GO:0051894~positive regulation of focal adhesion assembly	0.0872443	21.6433	2	KDR, TEK
GO:0002092~positive regulation of receptor internalization	0.0872443	21.6433	2	SYK, INSR
GO:0090303~positive regulation of wound healing	0.0872443	21.6433	2	PRKCE, PTK2
GO:0001935~endothelial cell proliferation	0.0904457	20.8417	2	ERN1, TEK
GO:1902042~negative regulation of extrinsic apoptotic signaling pathway via death domain receptors	0.0936359	20.0973	2	SERPINE1, BCL2L1
GO:0009314~response to radiation	0.0936359	20.0973	2	BACE1, BCL2
GO:0071280~cellular response to copper ion	0.0936359	20.0973	2	BACE1, APP
GO:0034620~cellular response to unfolded protein	0.0936359	20.0973	2	ERN1, PTPN1
GO:0032967~positive regulation of collagen biosynthetic process	0.0936359	20.0973	2	PDGFRB, HDAC2
GO:1990000~amyloid fibril formation	0.0936359	20.0973	2	BACE1, APP
GO:0010800~positive regulation of peptidyl-threonine phosphorylation	0.0968152	19.4043	2	APP, PLK1
GO:0030878~thyroid gland development	0.0968152	19.4043	2	THRA, TUBB1
GO:0048041~focal adhesion assembly	0.0968152	19.4043	2	SRC, BCL2
GO:0007202~activation of phospholipase C activity	0.0999834	18.7575	2	HTR2A, EGFR
GO:0042220~response to cocaine	0.0999834	18.7575	2	HDAC2, CNR1
GO:0071480~cellular response to gamma radiation	0.0999834	18.7575	2	ATR, BCL2L1
GO:0061098~positive regulation of protein tyrosine kinase activity	0.0999834	18.7575	2	PTPN1, APP

## Sheet: Table S10
Table S10. The list of CC category of BK from GO enrichment analysis
Term	p-value	Fold Enrichment	Count	Genes
GO:0043235~receptor complex	2.63452e-09	14.9449	11	PDGFRB, APP, FLT3, INSR, ERBB2, KDR, TEK, MET, EPHB4, EGFR, IGF1R
GO:0005886~plasma membrane	8.97501e-09	2.29793	41	APP, ACHE, FLT3, SRC, ALOX15, SERPINE1, HTR2A, EGFR, SLC6A4, IGF1R, CNR2, CNR1, CA2, ERBB2, KDR, AKT1, CA9, PRKACA, EPHB4, CA12, PRKCG, PDGFRB, PTPN1, PRKCH, SYK, F10, CSNK2A1, PRKCB, PRKCE, GAA, INSR, PRKCD, PRKCA, ESR1, PTK2, BACE1, AR, SCN4A, PGR, TEK, MET
GO:0005829~cytosol	3.82778e-08	2.1911	41	APP, THRA, FLT3, SRC, ALOX15, PREP, AKR1B1, HTR2A, ACACB, AURKB, AURKA, CA1, CA2, ALOX5, ERBB2, AKT1, MAP3K8, LTA4H, PRKACA, EPHB4, MCL1, PRKCG, PLK4, PTPN1, NQO2, PRKCH, SYK, USP5, CSNK2A1, PRKCB, PRKCE, PRKCD, PLK1, PRKCA, ESR1, PTK2, AR, BCL2, PDE5A, PGR, BCL2L1
GO:0031234~extrinsic component of cytoplasmic side of plasma membrane	4.23681e-06	24.567	6	SYK, CNR2, SRC, ALOX15, AKT1, PTK2
GO:0048471~perinuclear region of cytoplasm	4.47451e-06	5.28664	13	PRKCG, ACHE, APP, SRC, PRKCE, PRKCD, PRKCA, EGFR, PTK2, AURKA, ALOX5, ERBB2, PRKACA
GO:0005887~integral component of plasma membrane	1.31883e-05	3.53357	17	PDGFRB, APP, FLT3, INSR, HTR2A, EGFR, SLC6A4, IGF1R, BACE1, CNR2, CNR1, ERBB2, KDR, SCN4A, TEK, MET, EPHB4
GO:0045121~membrane raft	1.60333e-05	9.75995	8	BACE1, APP, CNR1, SRC, KDR, TEK, EGFR, SLC6A4
GO:0005783~endoplasmic reticulum	2.01869e-05	3.87509	15	PTPN1, APP, F10, FLT3, PRKCE, PRKCD, PRKCA, HMGCR, PTGS2, ERN1, BACE1, CNR2, KDR, BCL2, BCL2L1
GO:0005737~cytoplasm	2.5243e-05	1.8921	36	APP, HDAC2, SRC, PREP, PTGS2, EGFR, IGF1R, NUAK1, CA1, CNR2, CNR1, CA2, ALOX5, TUBB1, AKT1, PRKACA, MCL1, PRKCG, PDGFRB, PLK4, PTPN1, PRKCH, SYK, PRKCB, PRKCE, PRKCD, PLK1, PRKCA, ESR1, PTK2, ERN1, AR, BCL2, PGR, TEK, BCL2L1
GO:0005634~nucleus	3.53703e-05	1.83313	37	APP, ACHE, HDAC2, THRB, THRA, FLT3, PREP, ACACB, EGFR, AURKB, AURKA, IGF1R, NUAK1, ERBB2, KDR, AKT1, LTA4H, PRKACA, MCL1, PRKCG, PDGFRB, PLK4, SYK, USP5, CSNK2A1, PRKCB, PRKCE, PRKCD, PLK1, PRKCA, ESR1, PTK2, ESR2, AR, BCL2, PGR, ATR
GO:0032991~macromolecular complex	7.81503e-05	4.79983	11	PTPN1, APP, AR, HDAC2, TTR, SYK, BCL2, AKT1, PTGS2, ESR1, EGFR
GO:0051233~spindle midzone	8.44179e-05	45.9844	4	APP, PLK1, AURKB, AURKA
GO:0005901~caveola	0.000110136	19.9266	5	SRC, INSR, HTR2A, PTGS2, IGF1R
GO:0005911~cell-cell junction	0.000420099	9.38948	6	PRKCG, APP, PRKCH, PRKCD, AKT1, TEK
GO:0015630~microtubule cytoskeleton	0.000430241	9.34058	6	NUAK1, TUBB1, PLK1, AKT1, AURKB, AURKA
GO:0005741~mitochondrial outer membrane	0.00059253	8.70578	6	CNR1, BCL2, PGR, ACACB, BCL2L1, MCL1
GO:0070062~extracellular exosome	0.000685877	2.42459	18	APP, NQO2, PRKCH, PRKCB, SRC, GAA, INSR, PRKCD, SERPINE1, AKR1B1, PRKCA, CA1, TTR, CA2, TUBB1, LTA4H, PRKACA, EPHB4
GO:0005654~nucleoplasm	0.000694334	1.9279	26	HDAC2, THRB, THRA, SRC, AKR1B1, AURKB, AURKA, NUAK1, ALOX5, ERBB2, AKT1, LTA4H, PRKACA, MCL1, NQO2, CSNK2A1, PRKCB, PRKCD, PLK1, PRKCA, ESR1, ESR2, AR, BCL2, PGR, ATR
GO:0009925~basal plasma membrane	0.00135221	18.1151	4	ERBB2, TEK, MET, EGFR
GO:0016323~basolateral plasma membrane	0.00143273	7.14499	6	CA12, ERBB2, CA9, TEK, EGFR, AURKA
GO:0010008~endosome membrane	0.0016446	6.92429	6	BACE1, FLT3, INSR, ERBB2, EGFR, SLC6A4
GO:0031594~neuromuscular junction	0.00243401	14.7604	4	ACHE, APP, ERBB2, PRKACA
GO:0005739~mitochondrion	0.00268388	2.66508	13	APP, SRC, PRKCE, PRKCD, PRKCA, ACACB, ESR2, ERN1, BCL2, AKT1, PRKACA, MCL1, BCL2L1
GO:0043209~myelin sheath	0.00498432	28.0217	3	CA2, ERBB2, BCL2
GO:0016020~membrane	0.00567096	1.8001	22	CA12, PDGFRB, PRKCG, ACHE, APP, PRKCH, GAA, INSR, PRKCD, ALOX15, PREP, PRKCA, ESR1, EGFR, IGF1R, BACE1, ERBB2, BCL2, CA9, PRKACA, MET, MCL1
GO:0030424~axon	0.00668871	4.98164	6	BACE1, APP, INSR, SCN4A, HTR2A, IGF1R
GO:0097431~mitotic spindle pole	0.00697519	23.5973	3	PLK1, AURKB, AURKA
GO:0042734~presynaptic membrane	0.00854109	9.41413	4	CNR1, ERBB2, HTR2A, SLC6A4
GO:0005876~spindle microtubule	0.00967836	19.9266	3	PLK1, AURKB, AURKA
GO:0098978~glutamatergic synapse	0.0114544	4.36348	6	CNR1, SRC, AKT1, HTR2A, PRKACA, AURKA
GO:0005819~spindle	0.0129164	8.07834	4	PLK1, AKT1, AURKB, AURKA
GO:0005899~insulin receptor complex	0.0131244	149.449	2	INSR, IGF1R
GO:0005925~focal adhesion	0.013456	4.19017	6	PDGFRB, SRC, TEK, PTK2, EGFR, SLC6A4
GO:0099056~integral component of presynaptic membrane	0.0152123	15.7315	3	CNR1, HTR2A, SLC6A4
GO:0005788~endoplasmic reticulum lumen	0.0186148	4.86805	5	BACE1, APP, F10, FLT3, PTGS2
GO:0036064~ciliary basal body	0.0189396	6.99178	4	AKT1, PRKCA, PTK2, AURKA
GO:0005769~early endosome	0.0194195	4.80544	5	BACE1, PTPN1, APP, ERBB2, KDR
GO:0097443~sorting endosome	0.0196228	99.6329	2	PTPN1, KDR
GO:0032133~chromosome passenger complex	0.0196228	99.6329	2	AURKB, AURKA
GO:0005764~lysosome	0.0196239	4.79004	5	BACE1, USP5, SRC, GAA, INSR
GO:0009986~cell surface	0.0206594	3.19922	7	BACE1, PDGFRB, ACHE, APP, TEK, MET, EGFR
GO:0097136~Bcl-2 family protein complex	0.026079	74.7246	2	BCL2L1, MCL1
GO:0098590~plasma membrane region	0.026079	74.7246	2	ERBB2, EGFR
GO:0005641~nuclear envelope lumen	0.0324934	59.7797	2	APP, ALOX5
GO:0043025~neuronal cell body	0.0329784	4.07219	5	BACE1, CNR2, SRC, HTR2A, IGF1R
GO:0016021~integral component of membrane	0.034916	1.44074	26	APP, ACHE, HDAC2, FLT3, HMGCR, EGFR, SLC6A4, IGF1R, CNR2, CNR1, ERBB2, CA9, MCL1, CA12, PDGFRB, PTPN1, GAA, INSR, ESR1, BACE1, ERN1, AR, BCL2, SCN4A, MET, BCL2L1
GO:0099523~presynaptic cytosol	0.0420369	45.9844	2	PRKCG, PRKCB
GO:0032587~ruffle membrane	0.0438914	8.87817	3	SRC, ERBB2, EGFR
GO:0031616~spindle pole centrosome	0.0451974	42.6998	2	AURKB, AURKA
GO:0031965~nuclear membrane	0.053565	4.63409	4	ALOX5, BCL2, EGFR, BCL2L1
GO:0031588~nucleotide-activated protein kinase complex	0.0546175	35.1645	2	NUAK1, PRKACA
GO:0000785~chromatin	0.0578414	2.27083	8	AR, HDAC2, THRB, THRA, PLK1, PGR, ESR1, ESR2
GO:0016581~NuRD complex	0.0608466	31.463	2	HDAC2, CSNK2A1
GO:0044305~calyx of Held	0.0608466	31.463	2	PRKCG, PRKCB
GO:0031904~endosome lumen	0.0670352	28.4665	2	PTPN1, APP
GO:0016580~Sin3 complex	0.0701145	27.1726	2	HDAC2, CSNK2A1
GO:0005794~Golgi apparatus	0.0823667	2.08837	8	BACE1, PDGFRB, ACHE, APP, PRKCE, KDR, ESR1, ATR
GO:0005768~endosome	0.0889593	3.73623	4	BACE1, APP, KDR, EGFR
GO:0005770~late endosome	0.0917459	5.8227	3	BACE1, SRC, INSR
GO:0043197~dendritic spine	0.0947806	5.71144	3	APP, PRKACA, PTK2
GO:0005814~centriole	0.0988716	5.56954	3	PLK4, PLK1, AURKA
GO:0000776~kinetochore	0.0988716	5.56954	3	PLK1, AURKB, AURKA

[truncated: 2 more sheets: Table S11, Table S12]
